# Supplementary material for: The Bcl-2-associated athanogene gene family in tobacco (Nicotiana tabacum) and the function of NtBAG5 in leaf senescence
Source: Front Plant Sci. 2023 Feb 9;14:1108588. doi: 10.3389/fpls.2023.1108588 (PMC9947661; doi:10.3389/fpls.2023.1108588)
Supplement: Supplementary Table 1 — Information of primer sequences [file Table_1.xlsx]

## Sheet: Sheet1
Supplementary Table 1: Details of primers used in this study
qRT-PCR primer details of NtBAG genes			Details of primers used to subcellular localization of NtBAG5c			Primers for qRT-PCR
S. No	Primer name	Sequence of forward and reverse primers (5'-3')	S. No	Primer name	Sequence of forward and reverse primers (5'-3')	S. No	Primer name	Sequence of forward and reverse primers (5'-3')
1	NtBAG1a	F: AGACCGTGCCACCGAGAAC	1	NtBAG5c-GFP	F: gagctcggtacccggggatccATGGAAAGCCCATTCTACGGA	1	NtBAG5c	F:GGTCCACTTCGTCGGTTCG
2		R: ACTTGACCCGAACCCGAAT	2		R: gcccttgctcaccatgtcgacAGAAGTATGCCTCTTTTTCTTTGTCTT	2		R:CGTCTCATTCACCCGCAAC
3	NtBAG1c	F: TGATGCGAGCGAGAAGGAG	Details of PCR Primers used in yeast two-hybrid analysis			3	NtCP1	F:TGCTATGGACGCTTCTTATCCC
4		R: TTGACCCGAACCCGAATAG	S. No	Primer name	Sequence of forward and reverse primers (5'-3')	4		R:GTCTGCCTCAAACCCACAACAC
5	NtBAG1e	F: ATGAAGCCATTGCAGGAGTAAG	1	pGBKT7-NtBAG5c	F: atggccatggaggccgaattcATGGAAAGCCCATTCTACGGA	5	NtCP2	F:CATACATGGCTGAAGGTGGC
6		R: ACAACTCGGTAAGCACCACAAA	2		R: ccgctgcaggtcgacggatccTTAAGAAGTATGCCTCTTTTTCTTTGTC	6		R:AAACAGGCTGGTTGGCTACT
7	NtBAG3a	F: CGCCGTCAAAGAGGAGGTAA	3	pGADT7-HSP70	F: gccatggaggccagtgaattcATGAACCCCATTAACACTGTCTTCG	7	SEN4	F:TCTCAGGCTCAGGTTTCCAAT
8		R: CGAGCAGCAGCATAAGCCAC	4		R: cagctcgagctcgatggatccTTAATCCACTTCTTCAATCTTTGGTC	8		R:CAGTGACAGTGCCAGCAGAAT
9	NtBAG4a	F: GGGAATGAAAGGGTCAAACGA	5	pGADT7-HSP20	F: gccatggaggccagtgaattcATGGATTTCAGGCTAATGGGAA	9	SAG12	F:CTACGGAAGGGCTACACCAAC
10		R: TGGTGGGATTAGGAGAAGCAG	6		R: cagctcgagctcgatggatccTCATCCAATTTTAACCTCGATAGTTT	10		R:GGCAGTGTCCAAGAGTCCACC
11	NtBAG4c	F: TGTGCTGGTACTTCATTGGTGA	Primer sequences of TRV vector
12		R: GTATCGCTTGTGCCCTCTTTCT	S. No	Primer name	Sequence of forward and reverse primers (5'-3')
13	NtBAG5b	F: TAAAGAAGATTTCAGCCGTCAA	1	TRV::PDS	F:gtgagtaaggttaccgaattcCTGACGAGCTTTCGATGCAGT
14		R: CTTAATAGCAGACCCATTAGCG	2		R:tgagctcggggtaccggatccATATATGGACATTTATCACAGGAACTCC
15	NtBAG5c	F: TGAAGGGATTGATGAGGAGGA	3	TRV::NtBAG5c	F:gtgagtaaggttaccgaattcGCCATAAGGATTCAGAAGG
16		R: TTTCGTTTCTTTGGCACAGCT	4		R:tgagctcggggtaccggatccTGCGGAAACAATAAAGTCA
17	NtBAG6b	F: TGTGGAGGTTGAGCAGAGGC
18		R: GGTCATCGGTGCAGCGTTAT
19	NtBAG7	F: TGTGGGTTCTGCACGTTTAGT
20		R: CTCCACCCTCTTCGCAAATAC
21	Nt26s	F: GAAGAAGGTCCCAAGGGTTC
22		R: TCTCCCTTTAACACCAACGG
