# Supplementary material for: The Bcl-2-associated athanogene gene family in tobacco (Nicotiana tabacum) and the function of NtBAG5 in leaf senescence
Source: Front Plant Sci. 2023 Feb 9;14:1108588. doi: 10.3389/fpls.2023.1108588 (PMC9947661; doi:10.3389/fpls.2023.1108588)
Supplement: Supplementary Table 2 — BAG protein family members in Nicotiana tabacum [file Table_2.xlsx]

## Sheet: Sheet1
ID	Name	aa	PI	MW(Da)	Homology	e-value	Predicted location(s)	Chr/scaffold	Start	End	Sense+/antisense-
Nitab4.5_0001083g0070.1	NtBAG1a	341	9.56	38489.7	AtBAG1/2	1e-102	Nucleus.	Nt04	55551779	55553653	-
Nitab4.5_0005024g0010.1	NtBAG1b	340	9.57	38292.4	AtBAG1/2	1e-100	Nucleus.	Nitab4.5_0005024	74366	76210	+
Nitab4.5_0001306g0030.1	NtBAG1c	316	9.27	35548.6	AtBAG1/2	3e-91	Nucleus.	Nt13	53136876	53138871	+
Nitab4.5_0004007g0010.1	NtBAG1d	280	9.23	31683.2	AtBAG1/2	6e-73	Nucleus.	Nt11	57269389	57271372	+
Nitab4.5_0008731g0020.1	NtBAG1e	196	7.71	22386.7	AtBAG1	7e-22	Nucleus.	Nitab4.5_0008731	3454	6757	-
Nitab4.5_0000315g0190.1	NtBAG3a	286	9.15	32031	AtBAG3	2e-55	Chloroplast. Nucleus.	Nt15	92876553	92881831	-
Nitab4.5_0011532g0010.1	NtBAG3b	248	8.72	27996.4	AtBAG3	1e-51	Mitochondrion. Nucleus.	Nitab4.5_0011532	19446	25014	-
Nitab4.5_0000721g0290.1	NtBAG4a	256	4.77	28628.2	AtBAG4	4e-64	Nucleus.	Nt24	13061909	13071522	-
Nitab4.5_0006993g0010.1	NtBAG4b	262	4.84	29180.9	AtBAG4	4e-62	Nucleus.	Nitab4.5_0006993	119783	130558	-
Nitab4.5_0000967g0090.1	NtBAG4c	470	5.49	53136.7	AtBAG4	4e-42	Nucleus.	Nitab4.5_0000967	381730	394857	-
Nitab4.5_0001109g0010.1	NtBAG5a	203	5.82	23298.5	AtBAG5	9e-57	Nucleus.	Nt23	114735363	114737528	+
Nitab4.5_0003785g0010.1	NtBAG5b	205	5.57	23490.6	AtBAG5	2e-56	Nucleus.	Nitab4.5_0003785	75479	78480	+
Nitab4.5_0003251g0040.1	NtBAG5c	357	6.13	40694.4	AtBAG5	7e-23	Chloroplast. Nucleus.	Nitab4.5_0003251	101927	103000	-
Nitab4.5_0000337g0100.1	NtBAG5d	352	5.43	40328.8	AtBAG5	5e-22	Nucleus.	Nt23	29305792	29306850	+
Nitab4.5_0004556g0030.1	NtBAG5e	350	6.32	40157.8	AtBAG5	2e-21	Nucleus.	Nitab4.5_0004556	54538	55590	-
Nitab4.5_0003401g0080.1	NtBAG5f	292	5.28	33074.4	AtBAG5	6e-20	Nucleus.	Nitab4.5_0003401	224050	224928	-
Nitab4.5_0013021g0030.1	NtBAG6a	1273	5.02	141758	AtBAG6	9e-55	Nucleus.	Nitab4.5_0013021	4486	8711	-
Nitab4.5_0000305g0330.1	NtBAG6b	826	4.59	91153.8	AtBAG6	3e-23	Nucleus.	Nt19	99350166	99353094	-
Nitab4.5_0001383g0010.1	NtBAG7	410	9.32	46878.8	AtBAG7	2e-92	Chloroplast. Nucleus.	Nt04	70751028	70754049	+
