# Supplementary material for: The Bcl-2-associated athanogene gene family in tobacco (Nicotiana tabacum) and the function of NtBAG5 in leaf senescence
Source: Front Plant Sci. 2023 Feb 9;14:1108588. doi: 10.3389/fpls.2023.1108588 (PMC9947661; doi:10.3389/fpls.2023.1108588)
Supplement: Supplementary Table 3 — The predicted cis-element of each NtBAG genes [file Table_3.xlsx]

## Sheet: Sheet1
Gene ID	cis-acting element	motif	star position	length	sence+/antisence-	function annotation
NtBAG1a	TC-rich repeats	ATTCTCTAAC	338	9	+	cis-acting element involved in defense and stress responsiveness
NtBAG1a	ACE	GACACGTATG	503	9	-	cis-acting element involved in light responsiveness
NtBAG1a	TCA-element	CCATCTTTTT	925	9	+	cis-acting element involved in salicylic acid responsiveness
NtBAG1a	ABRE	ACGTG	1196	5	-	cis-acting element involved in the abscisic acid responsiveness
NtBAG1a	ARE	AAACCA	589	6	-	cis-acting regulatory element essential for the anaerobic induction
NtBAG1a	ARE	AAACCA	953	6	+	cis-acting regulatory element essential for the anaerobic induction
NtBAG1a	G-box	CACGAC	726	6	-	cis-acting regulatory element involved in light responsiveness
NtBAG1a	G-box	TACGTG	1196	6	-	cis-acting regulatory element involved in light responsiveness
NtBAG1a	CGTCA-motif	CGTCA	531	5	+	cis-acting regulatory element involved in the MeJA-responsiveness
NtBAG1a	TGACG-motif	TGACG	531	5	-	cis-acting regulatory element involved in the MeJA-responsiveness
NtBAG1a	MBS	CAACTG	1464	6	+	MYB binding site involved in drought-inducibility
NtBAG1a	Box 4	ATTAAT	623	6	+	part of a conserved DNA module involved in light responsiveness
NtBAG1a	ABRE4	CACGTA	1196	6	+
NtBAG1a	DRE core	GCCGAC	1236	6	+
NtBAG1a	AAGAA-motif	GAAAGAA	629	7	-
NtBAG1a	AAGAA-motif	gGTAAAGAAA	649	9	-
NtBAG1a	AAGAA-motif	GAAAGAA	1316	7	-
NtBAG1a	ABRE3a	TACGTG	1196	6	-
NtBAG1a	CARE	CAACTCAC	367	8	+
NtBAG1a	MYB	CAACAG	344	6	+
NtBAG1a	MYB	CAACCA	783	6	+
NtBAG1a	MYB	CAACCA	957	6	+
NtBAG1a	AT~TATA-box	TATATA	437	6	+
NtBAG1a	CAAT-box	CAAT	68	4	+
NtBAG1a	CAAT-box	CAAT	173	4	+
NtBAG1a	CAAT-box	CAAT	186	4	+
NtBAG1a	CAAT-box	CAAT	357	4	-
NtBAG1a	CAAT-box	CAAT	392	4	-
NtBAG1a	CAAT-box	CAAT	404	4	+
NtBAG1a	CAAT-box	CAAT	414	4	-
NtBAG1a	CAAT-box	CAAT	429	4	+
NtBAG1a	CAAT-box	CAAT	481	4	+
NtBAG1a	CAAT-box	CAAT	638	4	+
NtBAG1a	CAAT-box	CAAT	662	4	-
NtBAG1a	CAAT-box	CAAT	666	4	+
NtBAG1a	CAAT-box	CAAT	718	4	+
NtBAG1a	CAAT-box	CAAT	755	4	-
NtBAG1a	CAAT-box	CAAT	768	4	+
NtBAG1a	CAAT-box	CAAT	793	4	+
NtBAG1a	CAAT-box	CAAT	961	4	+
NtBAG1a	CAAT-box	CAAT	1027	4	-
NtBAG1a	CAAT-box	CAAT	1208	4	+
NtBAG1a	Myb	TAACTG	214	6	-
NtBAG1a	Myb	CAACTG	1464	6	+
NtBAG1a	Myb	TAACTG	1474	6	+
NtBAG1a	MYC	CATTTG	787	6	-
NtBAG1a	W box	TTGACC	9	6	-
NtBAG1a	W box	TTGACC	181	6	+
NtBAG1a	Myb-binding site	CAACAG	344	6	+
NtBAG1a	Myc	TCTCTTA	615	7	+
NtBAG1a	TCA	TCATCTTCAT	175	9	-
NtBAG1a	ERE	ATTTTAAA	43	8	-
NtBAG1a	ERE	ATTTTAAA	557	8	-
NtBAG1a	as-1	TGACG	531	5	-
NtBAG1b	TCA-element	CCATCTTTTT	911	9	+	cis-acting element involved in salicylic acid responsiveness
NtBAG1b	ABRE	ACGTG	634	5	-	cis-acting element involved in the abscisic acid responsiveness
NtBAG1b	ABRE	ACGTG	1188	5	-	cis-acting element involved in the abscisic acid responsiveness
NtBAG1b	ARE	AAACCA	938	6	+	cis-acting regulatory element essential for the anaerobic induction
NtBAG1b	G-box	TACGTG	634	6	-	cis-acting regulatory element involved in light responsiveness
NtBAG1b	G-box	CACGAC	725	6	-	cis-acting regulatory element involved in light responsiveness
NtBAG1b	G-box	TACGTG	1188	6	-	cis-acting regulatory element involved in light responsiveness
NtBAG1b	CGTCA-motif	CGTCA	1081	5	+	cis-acting regulatory element involved in the MeJA-responsiveness
NtBAG1b	TGACG-motif	TGACG	1081	5	-	cis-acting regulatory element involved in the MeJA-responsiveness
NtBAG1b	GCN4_motif	TGAGTCA	495	7	+	cis-regulatory element involved in endosperm expression
NtBAG1b	MBS	CAACTG	1464	6	+	MYB binding site involved in drought-inducibility
NtBAG1b	Box 4	ATTAAT	623	6	+	part of a conserved DNA module involved in light responsiveness
NtBAG1b	LAMP-element	CTTTATCA	202	8	+	part of a light responsive element
NtBAG1b	GATA-motif	GATAGGA	44	7	+	part of a light responsive element
NtBAG1b	ABRE3a	TACGTG	634	6	-
NtBAG1b	ABRE3a	TACGTG	1188	6	-
NtBAG1b	CAAT-box	CAAT	103	4	-
NtBAG1b	CAAT-box	CAAT	138	4	-
NtBAG1b	CAAT-box	CAAT	149	4	+
NtBAG1b	CAAT-box	CAAT	159	4	-
NtBAG1b	CAAT-box	CAAT	587	4	-
NtBAG1b	CAAT-box	CAAT	717	4	+
NtBAG1b	CAAT-box	CAAT	767	4	+
NtBAG1b	CAAT-box	CAAT	792	4	+
NtBAG1b	CAAT-box	CAAT	1019	4	-
NtBAG1b	CAAT-box	CAAT	1171	4	+
NtBAG1b	CAAT-box	CAAT	1200	4	+
NtBAG1b	AT~TATA-box	TATATA	184	6	+
NtBAG1b	ABRE4	CACGTA	634	6	+
NtBAG1b	ABRE4	CACGTA	1188	6	+
NtBAG1b	AAGAA-motif	gGTAAAGAAA	650	9	-
NtBAG1b	AAGAA-motif	GAAAGAA	1316	7	-
NtBAG1b	CTAG-motif	ACTAGCAGAA	234	9	-
NtBAG1b	Myc	TCTCTTA	440	7	+
NtBAG1b	Myc	TCTCTTA	615	7	+
NtBAG1b	ERE	ATTTTAAA	247	8	+
NtBAG1b	ERE	ATTTCATA	591	8	+
NtBAG1b	as-1	TGACG	1081	5	-
NtBAG1b	Myb	CAACTG	1464	6	+
NtBAG1b	Myb	TAACTG	1474	6	+
NtBAG1b	MYC	CATTTG	786	6	-
NtBAG1c	AT-rich element	ATAGAAATCAA	678	10	+	binding site of AT-rich DNA binding protein (ATBP-1)
NtBAG1c	TC-rich repeats	ATTCTCTAAC	898	9	+	cis-acting element involved in defense and stress responsiveness
NtBAG1c	ABRE	ACGTG	131	5	+	cis-acting element involved in the abscisic acid responsiveness
NtBAG1c	ABRE	CACGTG	1389	6	-	cis-acting element involved in the abscisic acid responsiveness
NtBAG1c	ABRE	ACGTG	1390	5	+	cis-acting element involved in the abscisic acid responsiveness
NtBAG1c	circadian	CAAAGATATC	1244	9	-	cis-acting regulatory element involved in circadian control
NtBAG1c	G-Box	CACGTG	1389	6	-	cis-acting regulatory element involved in light responsiveness
NtBAG1c	G-box	TACGTG	130	6	+	cis-acting regulatory element involved in light responsiveness
NtBAG1c	G-box	ACACGTGT	1388	8	-	cis-acting regulatory element involved in light responsiveness
NtBAG1c	G-box	CACGTG	1389	6	-	cis-acting regulatory element involved in light responsiveness
NtBAG1c	TGACG-motif	TGACG	796	5	-	cis-acting regulatory element involved in the MeJA-responsiveness
NtBAG1c	TGACG-motif	TGACG	1421	5	+	cis-acting regulatory element involved in the MeJA-responsiveness
NtBAG1c	CGTCA-motif	CGTCA	796	5	+	cis-acting regulatory element involved in the MeJA-responsiveness
NtBAG1c	CGTCA-motif	CGTCA	1421	5	-	cis-acting regulatory element involved in the MeJA-responsiveness
NtBAG1c	P-box	CCTTTTG	1270	7	+	gibberellin-responsive element
NtBAG1c	MBS	CAACTG	1426	6	+	MYB binding site involved in drought-inducibility
NtBAG1c	MRE	AACCTAA	1097	7	+	MYB binding site involved in light responsiveness
NtBAG1c	Box 4	ATTAAT	668	6	+	part of a conserved DNA module involved in light responsiveness
NtBAG1c	Box 4	ATTAAT	1114	6	-	part of a conserved DNA module involved in light responsiveness
NtBAG1c	LS7	CAGATTTATTTTTA	185	13	-	part of a light responsive element
NtBAG1c	TCT-motif	TCTTAC	127	6	+	part of a light responsive element
NtBAG1c	as-1	TGACG	796	5	-
NtBAG1c	as-1	TGACG	1421	5	+
NtBAG1c	WRE3	CCACCT	444	6	+
NtBAG1c	ERE	ATTTTAAA	74	8	-
NtBAG1c	Myc	TCTCTTA	103	7	+
NtBAG1c	Myc	TCTCTTA	125	7	+
NtBAG1c	Myb	CAACTG	1426	6	+
NtBAG1c	AT~TATA-box	TATATA	279	6	+
NtBAG1c	CAAT-box	CAAT	17	4	+
NtBAG1c	CAAT-box	CAAT	71	4	+
NtBAG1c	CAAT-box	CAAT	242	4	-
NtBAG1c	CAAT-box	CAAT	320	4	-
NtBAG1c	CAAT-box	CAAT	335	4	-
NtBAG1c	CAAT-box	CAAT	346	4	-
NtBAG1c	CAAT-box	CAAT	412	4	+
NtBAG1c	CAAT-box	CAAT	556	4	+
NtBAG1c	CAAT-box	CAAT	599	4	+
NtBAG1c	CAAT-box	CAAT	639	4	-
NtBAG1c	CAAT-box	CAAT	730	4	-
NtBAG1c	CAAT-box	CAAT	735	4	-
NtBAG1c	CAAT-box	CAAT	800	4	-
NtBAG1c	CAAT-box	CAAT	896	4	+
NtBAG1c	CAAT-box	CAAT	936	4	+
NtBAG1c	CAAT-box	CAAT	1182	4	-
NtBAG1c	CAAT-box	CAAT	1402	4	+
NtBAG1c	CAAT-box	CAAT	1454	4	+
NtBAG1c	CAAT-box	CAAT	1491	4	+
NtBAG1c	WUN-motif	TTATTACAT	628	9	-
NtBAG1c	WUN-motif	TAATTACTC	1116	9	+
NtBAG1c	ABRE3a	TACGTG	130	6	+
NtBAG1c	AAGAA-motif	GAAAGAA	998	7	-
NtBAG1c	ABRE4	CACGTA	130	6	-
NtBAG1d	AT-rich element	ATAGAAATCAA	659	10	+	binding site of AT-rich DNA binding protein (ATBP-1)
NtBAG1d	TC-rich repeats	ATTCTCTAAC	891	9	+	cis-acting element involved in defense and stress responsiveness
NtBAG1d	ACE	GACACGTATG	1387	9	-	cis-acting element involved in light responsiveness
NtBAG1d	ABRE	CGCACGTGTC	1387	9	+	cis-acting element involved in the abscisic acid responsiveness
NtBAG1d	ABRE	CACGTG	1389	6	-	cis-acting element involved in the abscisic acid responsiveness
NtBAG1d	ABRE	ACGTG	1390	5	+	cis-acting element involved in the abscisic acid responsiveness
NtBAG1d	ARE	AAACCA	141	6	+	cis-acting regulatory element essential for the anaerobic induction
NtBAG1d	G-box	ACACGTGT	1388	8	-	cis-acting regulatory element involved in light responsiveness
NtBAG1d	G-box	CACGTG	1389	6	-	cis-acting regulatory element involved in light responsiveness
NtBAG1d	G-Box	CACGTG	1389	6	-	cis-acting regulatory element involved in light responsiveness
NtBAG1d	CGTCA-motif	CGTCA	777	5	+	cis-acting regulatory element involved in the MeJA-responsiveness
NtBAG1d	CGTCA-motif	CGTCA	1421	5	-	cis-acting regulatory element involved in the MeJA-responsiveness
NtBAG1d	TGACG-motif	TGACG	777	5	-	cis-acting regulatory element involved in the MeJA-responsiveness
NtBAG1d	TGACG-motif	TGACG	1421	5	+	cis-acting regulatory element involved in the MeJA-responsiveness
NtBAG1d	P-box	CCTTTTG	1270	7	+	gibberellin-responsive element
NtBAG1d	GT1-motif	GGTTAA	51	6	+	light responsive element
NtBAG1d	MBS	CAACTG	1426	6	+	MYB binding site involved in drought-inducibility
NtBAG1d	MRE	AACCTAA	1097	7	+	MYB binding site involved in light responsiveness
NtBAG1d	Box 4	ATTAAT	1114	6	-	part of a conserved DNA module involved in light responsiveness
NtBAG1d	AE-box	AGAAACAA	146	8	+	part of a module for light response
NtBAG1d	MYB	TAACCA	163	6	+
NtBAG1d	CAAT-box	CAAT	175	4	+
NtBAG1d	CAAT-box	CAAT	202	4	-
NtBAG1d	CAAT-box	CAAT	279	4	-
NtBAG1d	CAAT-box	CAAT	305	4	-
NtBAG1d	CAAT-box	CAAT	334	4	+
NtBAG1d	CAAT-box	CAAT	381	4	+
NtBAG1d	CAAT-box	CAAT	530	4	+
NtBAG1d	CAAT-box	CAAT	571	4	+
NtBAG1d	CAAT-box	CAAT	621	4	-
NtBAG1d	CAAT-box	CAAT	711	4	-
NtBAG1d	CAAT-box	CAAT	716	4	-
NtBAG1d	CAAT-box	CAAT	886	4	+
NtBAG1d	CAAT-box	CAAT	929	4	+
NtBAG1d	CAAT-box	CAAT	1182	4	-
NtBAG1d	CAAT-box	CAAT	1491	4	+
NtBAG1d	WUN-motif	TTATTACAT	610	9	-
NtBAG1d	WUN-motif	TAATTACTC	1116	9	+
NtBAG1d	AT~TATA-box	TATATA	58	6	+
NtBAG1d	AT~TATA-box	TATATA	239	6	+
NtBAG1d	MYB-like sequence	TAACCA	163	6	+
NtBAG1d	AAGAA-motif	gGTAAAGAAA	755	9	-
NtBAG1d	AAGAA-motif	GAAAGAA	991	7	-
NtBAG1d	as-1	TGACG	777	5	-
NtBAG1d	as-1	TGACG	1421	5	+
NtBAG1d	Myb	CAACTG	1426	6	+
NtBAG1d	W box	TTGACC	11	6	-
NtBAG1d	W box	TTGACC	1444	6	-
NtBAG1d	MYC	CATGTG	317	6	-
NtBAG1e	LTR	CCGAAA	817	6	-	cis-acting element involved in low-temperature responsiveness
NtBAG1e	circadian	CAAAGATATC	1437	9	-	cis-acting regulatory element involved in circadian control
NtBAG1e	G-box	CACGAC	866	6	-	cis-acting regulatory element involved in light responsiveness
NtBAG1e	G-box	CACGAC	993	6	+	cis-acting regulatory element involved in light responsiveness
NtBAG1e	TGACG-motif	TGACG	74	5	-	cis-acting regulatory element involved in the MeJA-responsiveness
NtBAG1e	TGACG-motif	TGACG	1428	5	-	cis-acting regulatory element involved in the MeJA-responsiveness
NtBAG1e	CGTCA-motif	CGTCA	74	5	+	cis-acting regulatory element involved in the MeJA-responsiveness
NtBAG1e	CGTCA-motif	CGTCA	1428	5	+	cis-acting regulatory element involved in the MeJA-responsiveness
NtBAG1e	CAT-box	GCCACT	237	6	+	cis-acting regulatory element related to meristem expression
NtBAG1e	GCN4_motif	TGAGTCA	1051	7	+	cis-regulatory element involved in endosperm expression
NtBAG1e	P-box	CCTTTTG	1471	7	-	gibberellin-responsive element
NtBAG1e	ATCT-motif	AATCTAATCC	472	9	+	part of a conserved DNA module involved in light responsiveness
NtBAG1e	GATA-motif	GATAGGG	417	7	-	part of a light responsive element
NtBAG1e	GATA-motif	GATAGGA	1100	7	-	part of a light responsive element
NtBAG1e	I-box	gGATAAGGTG	970	9	-	part of a light responsive element
NtBAG1e	as-1	TGACG	74	5	-
NtBAG1e	as-1	TGACG	1428	5	-
NtBAG1e	WRE3	CCACCT	969	6	+
NtBAG1e	MYC	CATTTG	794	6	+
NtBAG1e	STRE	AGGGG	116	5	-
NtBAG1e	STRE	AGGGG	308	5	-
NtBAG1e	STRE	AGGGG	331	5	-
NtBAG1e	STRE	AGGGG	425	5	-
NtBAG1e	STRE	AGGGG	682	5	-
NtBAG1e	STRE	AGGGG	825	5	-
NtBAG1e	STRE	AGGGG	930	5	-
NtBAG1e	STRE	AGGGG	1179	5	-
NtBAG1e	STRE	AGGGG	1295	5	-
NtBAG1e	DRE1	ACCGAGA	1353	7	-
NtBAG1e	CAAT-box	CAAT	44	4	+
NtBAG1e	CAAT-box	CAAT	127	4	-
NtBAG1e	CAAT-box	CAAT	131	4	+
NtBAG1e	CAAT-box	CAAT	362	4	+
NtBAG1e	CAAT-box	CAAT	373	4	-
NtBAG1e	CAAT-box	CAAT	400	4	-
NtBAG1e	CAAT-box	CAAT	411	4	+
NtBAG1e	CAAT-box	CAAT	630	4	+
NtBAG1e	CAAT-box	CAAT	895	4	-
NtBAG1e	CAAT-box	CAAT	1038	4	+
NtBAG1e	CAAT-box	CAAT	1201	4	+
NtBAG1e	CAAT-box	CAAT	1317	4	+
NtBAG1e	CAAT-box	CAAT	1327	4	-
NtBAG1e	CAAT-box	CAAT	1404	4	+
NtBAG1e	CAAT-box	CAAT	1422	4	+
NtBAG1e	CAAT-box	CAAT	1431	4	+
NtBAG1e	AT~TATA-box	TATATAAA	154	8	-
NtBAG1e	AT~TATA-box	TATATA	156	6	+
NtBAG1e	MYB	CAACCA	800	6	-
NtBAG1e	MYB	TAACCA	1163	6	+
NtBAG1e	MYB	TAACCA	1386	6	+
NtBAG1e	MYB-like sequence	TAACCA	1163	6	+
NtBAG1e	MYB-like sequence	TAACCA	1386	6	+
NtBAG3a	TGA-element	AACGAC	26	6	-	auxin-responsive element
NtBAG3a	TATC-box	TATCCCA	1374	7	+	cis-acting element involved in gibberellin-responsiveness
NtBAG3a	ABRE	ACGTG	400	5	-	cis-acting element involved in the abscisic acid responsiveness
NtBAG3a	ABRE	ACGTG	524	5	-	cis-acting element involved in the abscisic acid responsiveness
NtBAG3a	G-Box	CACGTT	524	6	+	cis-acting regulatory element involved in light responsiveness
NtBAG3a	G-box	TACGTG	400	6	-	cis-acting regulatory element involved in light responsiveness
NtBAG3a	G-box	TAAACGTG	524	8	-	cis-acting regulatory element involved in light responsiveness
NtBAG3a	TGACG-motif	TGACG	236	5	-	cis-acting regulatory element involved in the MeJA-responsiveness
NtBAG3a	TGACG-motif	TGACG	1083	5	-	cis-acting regulatory element involved in the MeJA-responsiveness
NtBAG3a	CGTCA-motif	CGTCA	236	5	+	cis-acting regulatory element involved in the MeJA-responsiveness
NtBAG3a	CGTCA-motif	CGTCA	1083	5	+	cis-acting regulatory element involved in the MeJA-responsiveness
NtBAG3a	GT1-motif	GGTTAA	46	6	-	light responsive element
NtBAG3a	MBS	CAACTG	1248	6	-	MYB binding site involved in drought-inducibility
NtBAG3a	MBS	CAACTG	1495	6	-	MYB binding site involved in drought-inducibility
NtBAG3a	ATCT-motif	AATCTAATCC	1009	9	+	part of a conserved DNA module involved in light responsiveness
NtBAG3a	Box 4	ATTAAT	136	6	+	part of a conserved DNA module involved in light responsiveness
NtBAG3a	Box 4	ATTAAT	202	6	+	part of a conserved DNA module involved in light responsiveness
NtBAG3a	TCT-motif	TCTTAC	1243	6	+	part of a light responsive element
NtBAG3a	I-box	TAGATAACC	312	9	-	part of a light responsive element
NtBAG3a	as-1	TGACG	236	5	-
NtBAG3a	as-1	TGACG	1083	5	-
NtBAG3a	ERE	ATTTTAAA	63	8	+
NtBAG3a	ERE	ATTTTAAA	65	8	-
NtBAG3a	ERE	ATTTTAAA	953	8	-
NtBAG3a	TATA	TATAAAAT	168	8	+
NtBAG3a	W box	TTGACC	326	6	-
NtBAG3a	MYC	CATTTG	307	6	+
NtBAG3a	MYC	CATTTG	675	6	-
NtBAG3a	STRE	AGGGG	1443	5	+
NtBAG3a	Myb	CAACTG	1248	6	-
NtBAG3a	Myb	TAACTG	1470	6	+
NtBAG3a	Myb	CAACTG	1495	6	-
NtBAG3a	CAAT-box	CAAT	256	4	-
NtBAG3a	CAAT-box	CAAT	302	4	+
NtBAG3a	CAAT-box	CAAT	361	4	-
NtBAG3a	CAAT-box	CAAT	565	4	+
NtBAG3a	CAAT-box	CAAT	649	4	-
NtBAG3a	CAAT-box	CAAT	653	4	-
NtBAG3a	CAAT-box	CAAT	833	4	-
NtBAG3a	CAAT-box	CAAT	915	4	-
NtBAG3a	CAAT-box	CAAT	1068	4	-
NtBAG3a	CAAT-box	CAAT	1094	4	-
NtBAG3a	CAAT-box	CAAT	1141	4	-
NtBAG3a	AT~TATA-box	TATATA	590	6	+
NtBAG3a	AT~TATA-box	TATATAAA	713	8	-
NtBAG3a	AT~TATA-box	TATATA	715	6	+
NtBAG3a	AT~TATA-box	TATATA	782	6	-
NtBAG3a	AT~TATA-box	TATATA	784	6	-
NtBAG3a	AT~TATA-box	TATATA	978	6	-
NtBAG3a	AT~TATA-box	TATATA	1024	6	-
NtBAG3a	AT~TATA-box	TATATA	1026	6	-
NtBAG3a	MYB	CAACCA	32	6	-
NtBAG3a	MYB	TAACCA	311	6	-
NtBAG3a	AC-I	(T/C)C(T/C)(C/T)ACC(T/C)ACC	1419	8.5	-
NtBAG3a	ABRE3a	TACGTG	400	6	-
NtBAG3a	AAGAA-motif	GAAAGAA	351	7	-
NtBAG3a	AAGAA-motif	GAAAGAA	1076	7	+
NtBAG3a	MYB-like sequence	TAACCA	311	6	-
NtBAG3a	DRE core	GCCGAC	259	6	-
NtBAG3a	ABRE4	CACGTA	400	6	+
NtBAG3b	AT-rich element	ATAGAAATCAA	651	10	-	binding site of AT-rich DNA binding protein (ATBP-1)
NtBAG3b	ABRE	CACGTG	72	6	+	cis-acting element involved in the abscisic acid responsiveness
NtBAG3b	ABRE	ACGTG	73	5	+	cis-acting element involved in the abscisic acid responsiveness
NtBAG3b	ABRE	ACGTG	790	5	+	cis-acting element involved in the abscisic acid responsiveness
NtBAG3b	ABRE	TACGGTC	1036	7	-	cis-acting element involved in the abscisic acid responsiveness
NtBAG3b	G-box	CACGTG	72	6	+	cis-acting regulatory element involved in light responsiveness
NtBAG3b	G-box	TACGTG	789	6	+	cis-acting regulatory element involved in light responsiveness
NtBAG3b	G-Box	CACGTG	72	6	+	cis-acting regulatory element involved in light responsiveness
NtBAG3b	CGTCA-motif	CGTCA	162	5	-	cis-acting regulatory element involved in the MeJA-responsiveness
NtBAG3b	CGTCA-motif	CGTCA	165	5	+	cis-acting regulatory element involved in the MeJA-responsiveness
NtBAG3b	TGACG-motif	TGACG	162	5	+	cis-acting regulatory element involved in the MeJA-responsiveness
NtBAG3b	TGACG-motif	TGACG	165	5	-	cis-acting regulatory element involved in the MeJA-responsiveness
NtBAG3b	P-box	CCTTTTG	115	7	+	gibberellin-responsive element
NtBAG3b	Box 4	ATTAAT	142	6	+	part of a conserved DNA module involved in light responsiveness
NtBAG3b	Box 4	ATTAAT	769	6	-	part of a conserved DNA module involved in light responsiveness
NtBAG3b	TCT-motif	TCTTAC	746	6	-	part of a light responsive element
NtBAG3b	MYB	TAACCA	374	6	+
NtBAG3b	MYB	TAACCA	678	6	-
NtBAG3b	MYB	CAACCA	898	6	-
NtBAG3b	AT~TATA-box	TATATAAA	702	8	-
NtBAG3b	AT~TATA-box	TATATA	704	6	+
NtBAG3b	CAAT-box	CAAT	5	4	-
NtBAG3b	CAAT-box	CAAT	168	4	+
NtBAG3b	CAAT-box	CAAT	228	4	+
NtBAG3b	CAAT-box	CAAT	267	4	+
NtBAG3b	CAAT-box	CAAT	309	4	-
NtBAG3b	CAAT-box	CAAT	435	4	+
NtBAG3b	CAAT-box	CAAT	437	4	-
NtBAG3b	CAAT-box	CAAT	485	4	-
NtBAG3b	CAAT-box	CAAT	505	4	-
NtBAG3b	CAAT-box	CAAT	516	4	+
NtBAG3b	CAAT-box	CAAT	650	4	-
NtBAG3b	CAAT-box	CAAT	660	4	-
NtBAG3b	CAAT-box	CAAT	761	4	-
NtBAG3b	CAAT-box	CAAT	823	4	-
NtBAG3b	CAAT-box	CAAT	941	4	+
NtBAG3b	CAAT-box	CAAT	1045	4	+
NtBAG3b	CAAT-box	CAAT	1066	4	-
NtBAG3b	CAAT-box	CAAT	1112	4	-
NtBAG3b	CAAT-box	CAAT	1163	4	-
NtBAG3b	CAAT-box	CAAT	1495	4	+
NtBAG3b	CAAT-box	CAAT	1497	4	-
NtBAG3b	WUN-motif	AAATTTCTT	748	9	-
NtBAG3b	ABRE3a	TACGTG	789	6	+
NtBAG3b	MYB-like sequence	TAACCA	374	6	+
NtBAG3b	MYB-like sequence	TAACCA	678	6	-
NtBAG3b	ABRE4	CACGTA	789	6	-
NtBAG3b	as-1	TGACG	162	5	+
NtBAG3b	as-1	TGACG	165	5	-
NtBAG3b	STRE	AGGGG	205	5	+
NtBAG3b	STRE	AGGGG	698	5	-
NtBAG3b	STRE	AGGGG	712	5	+
NtBAG3b	STRE	AGGGG	1443	5	+
NtBAG3b	Myb	TAACTG	1470	6	+
NtBAG3b	W box	TTGACC	1034	6	+
NtBAG3b	MYC	CATGTG	153	6	+
NtBAG3b	MYC	CAATTG	168	6	+
NtBAG3b	MYC	CAATTG	435	6	+
NtBAG3b	MYC	CATGTG	463	6	-
NtBAG3b	MYC	CATTTG	596	6	-
NtBAG3b	MYC	CATTTG	684	6	-
NtBAG3b	MYC	CATTTG	1183	6	+
NtBAG3b	MYC	CATTTG	1250	6	-
NtBAG3b	MYC	CAATTG	1495	6	-
NtBAG4a	ABRE	ACGTG	813	5	+	cis-acting element involved in the abscisic acid responsiveness
NtBAG4a	ABRE	ACGTG	863	5	+	cis-acting element involved in the abscisic acid responsiveness
NtBAG4a	ARE	AAACCA	1463	6	-	cis-acting regulatory element essential for the anaerobic induction
NtBAG4a	G-box	CACGAC	449	6	-	cis-acting regulatory element involved in light responsiveness
NtBAG4a	G-box	CACGTC	812	6	-	cis-acting regulatory element involved in light responsiveness
NtBAG4a	G-box	TACGTG	862	6	+	cis-acting regulatory element involved in light responsiveness
NtBAG4a	chs-CMA2a	TCACTTGA	688	8	+	part of a light responsive element
NtBAG4a	TCCC-motif	TCTCCCT	1020	7	-	part of a light responsive element
NtBAG4a	GA-motif	ATAGATAA	1003	8	-	part of a light responsive element
NtBAG4a	GATA-motif	AAGATAAGATT	547	10	+	part of a light responsive element
NtBAG4a	GATA-motif	AAGGATAAGG	1389	9	+	part of a light responsive element
NtBAG4a	AAGAA-motif	GAAAGAA	519	7	+
NtBAG4a	ABRE4	CACGTA	862	6	-
NtBAG4a	WUN-motif	AAATTACT	1313	8	+
NtBAG4a	CAAT-box	CAAT	328	4	-
NtBAG4a	CAAT-box	CAAT	335	4	+
NtBAG4a	CAAT-box	CAAT	401	4	+
NtBAG4a	CAAT-box	CAAT	574	4	-
NtBAG4a	CAAT-box	CAAT	607	4	+
NtBAG4a	CAAT-box	CAAT	663	4	-
NtBAG4a	CAAT-box	CAAT	770	4	+
NtBAG4a	CAAT-box	CAAT	835	4	-
NtBAG4a	CAAT-box	CAAT	1048	4	-
NtBAG4a	CAAT-box	CAAT	1088	4	+
NtBAG4a	CAAT-box	CAAT	1115	4	-
NtBAG4a	CAAT-box	CAAT	1171	4	+
NtBAG4a	CAAT-box	CAAT	1186	4	+
NtBAG4a	CAAT-box	CAAT	1249	4	+
NtBAG4a	CAAT-box	CAAT	1251	4	-
NtBAG4a	AT~TATA-box	TATATA	641	6	+
NtBAG4a	AT~TATA-box	TATATA	1213	6	-
NtBAG4a	MYB	CAACCA	677	6	-
NtBAG4a	MYB	CAACCA	904	6	+
NtBAG4a	MYB	CAACCA	1420	6	+
NtBAG4a	ABRE3a	TACGTG	862	6	+
NtBAG4a	MYC	CATGTG	345	6	+
NtBAG4a	MYC	CAATTG	770	6	-
NtBAG4a	MYC	CATGTG	927	6	+
NtBAG4a	MYC	CATTTG	1151	6	-
NtBAG4a	MYC	CAATTG	1249	6	-
NtBAG4a	STRE	AGGGG	340	5	+
NtBAG4a	STRE	AGGGG	850	5	+
NtBAG4a	STRE	AGGGG	1131	5	-
NtBAG4a	STRE	AGGGG	1483	5	-
NtBAG4a	ERE	ATTTTAAA	628	8	+
NtBAG4a	ERE	ATTTCATA	1324	8	+
NtBAG4b	TGA-element	AACGAC	92	6	+	auxin-responsive element
NtBAG4b	TATC-box	TATCCCA	173	7	-	cis-acting element involved in gibberellin-responsiveness
NtBAG4b	TATC-box	TATCCCA	1259	7	-	cis-acting element involved in gibberellin-responsiveness
NtBAG4b	LTR	CCGAAA	77	6	+	cis-acting element involved in low-temperature responsiveness
NtBAG4b	ABRE	ACGTG	706	5	+	cis-acting element involved in the abscisic acid responsiveness
NtBAG4b	ABRE	CACGTG	784	6	-	cis-acting element involved in the abscisic acid responsiveness
NtBAG4b	ABRE	ACGTG	785	5	+	cis-acting element involved in the abscisic acid responsiveness
NtBAG4b	ABRE	TACGTGTC	1337	8	+	cis-acting element involved in the abscisic acid responsiveness
NtBAG4b	ABRE	ACGTG	1338	5	+	cis-acting element involved in the abscisic acid responsiveness
NtBAG4b	ARE	AAACCA	1467	6	-	cis-acting regulatory element essential for the anaerobic induction
NtBAG4b	G-Box	CACGTG	784	6	-	cis-acting regulatory element involved in light responsiveness
NtBAG4b	G-box	CACGAC	209	6	+	cis-acting regulatory element involved in light responsiveness
NtBAG4b	G-box	CACGAC	699	6	-	cis-acting regulatory element involved in light responsiveness
NtBAG4b	G-box	TACGTG	705	6	+	cis-acting regulatory element involved in light responsiveness
NtBAG4b	G-box	CACGTG	784	6	-	cis-acting regulatory element involved in light responsiveness
NtBAG4b	G-box	TACGTG	1337	6	+	cis-acting regulatory element involved in light responsiveness
NtBAG4b	TGACG-motif	TGACG	471	5	+	cis-acting regulatory element involved in the MeJA-responsiveness
NtBAG4b	CGTCA-motif	CGTCA	471	5	-	cis-acting regulatory element involved in the MeJA-responsiveness
NtBAG4b	O2-site	GATGATGTGG	57	9	+	cis-acting regulatory element involved in zein metabolism regulation
NtBAG4b	CAT-box	GCCACT	250	6	-	cis-acting regulatory element related to meristem expression
NtBAG4b	P-box	CCTTTTG	1017	7	+	gibberellin-responsive element
NtBAG4b	MBS	CAACTG	42	6	+	MYB binding site involved in drought-inducibility
NtBAG4b	MBS	CAACTG	854	6	-	MYB binding site involved in drought-inducibility
NtBAG4b	GATA-motif	AAGGATAAGG	1007	9	-	part of a light responsive element
NtBAG4b	GA-motif	ATAGATAA	1097	8	-	part of a light responsive element
NtBAG4b	TCA	TCATCTTCAT	52	9	-
NtBAG4b	AT~ABRE	TACGTGTC	1337	8	+
NtBAG4b	as-1	TGACG	471	5	+
NtBAG4b	ERE	ATTTCATA	1200	8	+
NtBAG4b	F-box	CTATTCTCATT	926	10	-
NtBAG4b	MYC	CATTTG	581	6	+
NtBAG4b	AP-1	TGAGTTAG	613	8	+
NtBAG4b	STRE	AGGGG	1481	5	-
NtBAG4b	Myb	CAACTG	42	6	+
NtBAG4b	Myb	CAACTG	854	6	-
NtBAG4b	ABRE3a	TACGTG	705	6	+
NtBAG4b	ABRE3a	TACGTG	1337	6	+
NtBAG4b	CAAT-box	CAAT	71	4	+
NtBAG4b	CAAT-box	CAAT	494	4	-
NtBAG4b	CAAT-box	CAAT	627	4	-
NtBAG4b	CAAT-box	CAAT	715	4	-
NtBAG4b	CAAT-box	CAAT	964	4	-
NtBAG4b	CAAT-box	CAAT	1002	4	+
NtBAG4b	CAAT-box	CAAT	1269	4	+
NtBAG4b	AT~TATA-box	TATATA	20	6	+
NtBAG4b	AT~TATA-box	TATATA	100	6	+
NtBAG4b	AT~TATA-box	TATATA	139	6	+
NtBAG4b	AT~TATA-box	TATATA	149	6	+
NtBAG4b	AT~TATA-box	TATATA	161	6	+
NtBAG4b	AT~TATA-box	TATATA	198	6	+
NtBAG4b	AT~TATA-box	TATATA	790	6	-
NtBAG4b	WUN-motif	AAATTACT	352	8	-
NtBAG4b	WUN-motif	TTATTACAT	799	9	-
NtBAG4b	MYB	TAACCA	604	6	-
NtBAG4b	MYB	CAACCA	1423	6	+
NtBAG4b	ABRE4	CACGTA	705	6	-
NtBAG4b	ABRE4	CACGTA	1337	6	-
NtBAG4b	MYB-like sequence	TAACCA	604	6	-
NtBAG4c	ABRE	ACGTG	572	5	-	cis-acting element involved in the abscisic acid responsiveness
NtBAG4c	ABRE	ACGTG	693	5	-	cis-acting element involved in the abscisic acid responsiveness
NtBAG4c	ABRE	GACACGTGGC	1151	9	+	cis-acting element involved in the abscisic acid responsiveness
NtBAG4c	ABRE	CACGTG	1153	6	-	cis-acting element involved in the abscisic acid responsiveness
NtBAG4c	ABRE	ACGTG	1154	5	+	cis-acting element involved in the abscisic acid responsiveness
NtBAG4c	G-Box	CACGTT	572	6	+	cis-acting regulatory element involved in light responsiveness
NtBAG4c	G-Box	CACGTG	1153	6	-	cis-acting regulatory element involved in light responsiveness
NtBAG4c	G-box	CACGAC	497	6	-	cis-acting regulatory element involved in light responsiveness
NtBAG4c	G-box	TACGTG	693	6	-	cis-acting regulatory element involved in light responsiveness
NtBAG4c	G-box	tgACACGTGGCA	1150	11	+	cis-acting regulatory element involved in light responsiveness
NtBAG4c	G-box	CACGTG	1153	6	-	cis-acting regulatory element involved in light responsiveness
NtBAG4c	CAT-box	GCCACT	35	6	+	cis-acting regulatory element related to meristem expression
NtBAG4c	AT-rich sequence	TAAAATACT	211	9	+	element for maximal elicitor-mediated activation (2copies)
NtBAG4c	GARE-motif	TCTGTTG	671	7	+	gibberellin-responsive element
NtBAG4c	GATA-motif	AAGGATAAGG	1	9	+	part of a light responsive element
NtBAG4c	I-box	AGATAAGG	1015	8	+	part of a light responsive element
NtBAG4c	Myb-binding site	CAACAG	672	6	-
NtBAG4c	TATA	TATAAAAT	1109	8	+
NtBAG4c	MYC	CATTTG	23	6	-
NtBAG4c	MYC	CATGTG	533	6	+
NtBAG4c	W box	TTGACC	619	6	-
NtBAG4c	STRE	AGGGG	1376	5	-
NtBAG4c	CAAT-box	CAAT	54	4	+
NtBAG4c	CAAT-box	CAAT	124	4	-
NtBAG4c	CAAT-box	CAAT	143	4	-
NtBAG4c	CAAT-box	CAAT	589	4	+
NtBAG4c	CAAT-box	CAAT	622	4	+
NtBAG4c	CAAT-box	CAAT	698	4	-
NtBAG4c	CAAT-box	CAAT	716	4	-
NtBAG4c	CAAT-box	CAAT	766	4	+
NtBAG4c	CAAT-box	CAAT	838	4	-
NtBAG4c	CAAT-box	CAAT	914	4	-
NtBAG4c	CAAT-box	CAAT	980	4	+
NtBAG4c	CAAT-box	CAAT	1038	4	+
NtBAG4c	CAAT-box	CAAT	1080	4	-
NtBAG4c	CAAT-box	CAAT	1115	4	-
NtBAG4c	CAAT-box	CAAT	1144	4	+
NtBAG4c	CAAT-box	CAAT	1370	4	+
NtBAG4c	CAAT-box	CAAT	1435	4	+
NtBAG4c	CAAT-box	CAAT	1457	4	+
NtBAG4c	AT~TATA-box	TATATA	185	6	+
NtBAG4c	AT~TATA-box	TATATA	187	6	+
NtBAG4c	AT~TATA-box	TATATAAA	272	8	-
NtBAG4c	AT~TATA-box	TATATA	274	6	+
NtBAG4c	AT~TATA-box	TATATA	1205	6	-
NtBAG4c	AT~TATA-box	TATATA	1207	6	-
NtBAG4c	AT~TATA-box	TATATA	1209	6	-
NtBAG4c	MYB	TAACCA	509	6	-
NtBAG4c	MYB	CAACAG	672	6	-
NtBAG4c	MYB	CAACCA	1056	6	-
NtBAG4c	ABRE3a	TACGTG	693	6	-
NtBAG4c	AAGAA-motif	GAAAGAA	101	7	+
NtBAG4c	AAGAA-motif	gGTAAAGAAA	250	9	+
NtBAG4c	AAGAA-motif	GAAAGAA	294	7	+
NtBAG4c	DRE core	GCCGAC	417	6	-
NtBAG4c	DRE core	GCCGAC	566	6	+
NtBAG4c	MYB-like sequence	TAACCA	509	6	-
NtBAG4c	ABRE4	CACGTA	693	6	+
NtBAG5a	TC-rich repeats	ATTCTCTAAC	1204	9	+	cis-acting element involved in defense and stress responsiveness
NtBAG5a	ACE	CTAACGTATT	1085	9	+	cis-acting element involved in light responsiveness
NtBAG5a	LTR	CCGAAA	612	6	+	cis-acting element involved in low-temperature responsiveness
NtBAG5a	LTR	CCGAAA	716	6	-	cis-acting element involved in low-temperature responsiveness
NtBAG5a	ABRE	ACGTG	649	5	-	cis-acting element involved in the abscisic acid responsiveness
NtBAG5a	ABRE	ACGTG	664	5	+	cis-acting element involved in the abscisic acid responsiveness
NtBAG5a	G-box	TACGTG	649	6	-	cis-acting regulatory element involved in light responsiveness
NtBAG5a	G-Box	CACGTT	663	6	-	cis-acting regulatory element involved in light responsiveness
NtBAG5a	GT1-motif	GGTTAAT	217	7	-	light responsive element
NtBAG5a	GT1-motif	GGTTAA	218	6	-	light responsive element
NtBAG5a	GT1-motif	GGTTAA	693	6	+	light responsive element
NtBAG5a	Box 4	ATTAAT	266	6	+	part of a conserved DNA module involved in light responsiveness
NtBAG5a	Box 4	ATTAAT	393	6	+	part of a conserved DNA module involved in light responsiveness
NtBAG5a	Box 4	ATTAAT	1303	6	-	part of a conserved DNA module involved in light responsiveness
NtBAG5a	GA-motif	ATAGATAA	252	8	+	part of a light responsive element
NtBAG5a	GA-motif	ATAGATAA	818	8	+	part of a light responsive element
NtBAG5a	TCT-motif	TCTTAC	1481	6	+	part of a light responsive element
NtBAG5a	AT1-motif	AATTATTTTTTATT	1378	13	+	part of a light responsive module
NtBAG5a	AT~TATA-box	TATATA	893	6	-
NtBAG5a	AT~TATA-box	TATATA	937	6	-
NtBAG5a	AT~TATA-box	TATATA	939	6	-
NtBAG5a	AT~TATA-box	TATATA	941	6	-
NtBAG5a	AT~TATA-box	TATATA	957	6	-
NtBAG5a	AT~TATA-box	TATATA	959	6	-
NtBAG5a	AT~TATA-box	TATATA	970	6	-
NtBAG5a	CAAT-box	CAAT	72	4	-
NtBAG5a	CAAT-box	CAAT	77	4	+
NtBAG5a	CAAT-box	CAAT	181	4	-
NtBAG5a	CAAT-box	CAAT	186	4	+
NtBAG5a	CAAT-box	CAAT	208	4	-
NtBAG5a	CAAT-box	CAAT	309	4	-
NtBAG5a	CAAT-box	CAAT	331	4	-
NtBAG5a	CAAT-box	CAAT	455	4	+
NtBAG5a	CAAT-box	CAAT	589	4	+
NtBAG5a	CAAT-box	CAAT	783	4	-
NtBAG5a	CAAT-box	CAAT	850	4	-
NtBAG5a	CAAT-box	CAAT	1177	4	+
NtBAG5a	CAAT-box	CAAT	1202	4	+
NtBAG5a	CAAT-box	CAAT	1335	4	+
NtBAG5a	WUN-motif	AAATTACTA	514	9	+
NtBAG5a	MYB	TAACCA	219	6	+
NtBAG5a	ABRE3a	TACGTG	649	6	-
NtBAG5a	MYB-like sequence	TAACCA	219	6	+
NtBAG5a	ABRE4	CACGTA	649	6	+
NtBAG5a	ERE	ATTTCATA	202	8	-
NtBAG5a	ERE	ATTTTAAA	270	8	+
NtBAG5a	TATA	TATAAAAT	591	8	-
NtBAG5a	TATA	TATAAAAT	977	8	-
NtBAG5a	MYC	CATTTG	883	6	-
NtBAG5a	Myb	TAACTG	335	6	-
NtBAG5a	Myb	TAACTG	1492	6	-
NtBAG5a	STRE	AGGGG	1157	5	-
NtBAG5b	TC-rich repeats	ATTCTCTAAC	1145	9	+	cis-acting element involved in defense and stress responsiveness
NtBAG5b	ACE	CTAACGTATT	1027	9	+	cis-acting element involved in light responsiveness
NtBAG5b	ACE	CTAACGTATT	1441	9	+	cis-acting element involved in light responsiveness
NtBAG5b	TCA-element	CCATCTTTTT	818	9	-	cis-acting element involved in salicylic acid responsiveness
NtBAG5b	CGTCA-motif	CGTCA	1264	5	-	cis-acting regulatory element involved in the MeJA-responsiveness
NtBAG5b	TGACG-motif	TGACG	1264	5	+	cis-acting regulatory element involved in the MeJA-responsiveness
NtBAG5b	GARE-motif	TCTGTTG	805	7	-	gibberellin-responsive element
NtBAG5b	GT1-motif	GGTTAAT	708	7	-	light responsive element
NtBAG5b	GT1-motif	GGTTAA	709	6	-	light responsive element
NtBAG5b	MBS	CAACTG	659	6	-	MYB binding site involved in drought-inducibility
NtBAG5b	MBSI	aaaAaaC(G/C)GTTA	1050	10.5	+	MYB binding site involved in flavonoid biosynthetic genes regulation
NtBAG5b	Box 4	ATTAAT	1296	6	-	part of a conserved DNA module involved in light responsiveness
NtBAG5b	MYB	TAACCA	710	6	+
NtBAG5b	MYB	CAACAG	805	6	+
NtBAG5b	CAAT-box	CAAT	717	4	-
NtBAG5b	CAAT-box	CAAT	796	4	-
NtBAG5b	CAAT-box	CAAT	1110	4	+
NtBAG5b	CAAT-box	CAAT	1117	4	+
NtBAG5b	CAAT-box	CAAT	1143	4	+
NtBAG5b	CAAT-box	CAAT	1182	4	+
NtBAG5b	CAAT-box	CAAT	1311	4	+
NtBAG5b	CAAT-box	CAAT	1345	4	+
NtBAG5b	AT~TATA-box	TATATA	647	6	+
NtBAG5b	AT~TATA-box	TATATA	765	6	-
NtBAG5b	AT~TATA-box	TATATA	840	6	-
NtBAG5b	AT~TATA-box	TATATA	886	6	-
NtBAG5b	AT~TATA-box	TATATA	900	6	-
NtBAG5b	AT~TATA-box	TATATA	914	6	-
NtBAG5b	AT~TATA-box	TATATAAA	923	8	-
NtBAG5b	AT~TATA-box	TATATA	925	6	-
NtBAG5b	MYB-like sequence	TAACCA	710	6	+
NtBAG5b	AAGAA-motif	GAAAGAA	1206	7	-
NtBAG5b	as-1	TGACG	1264	5	+
NtBAG5b	Myb-binding site	CAACAG	805	6	+
NtBAG5b	TATA	TATAAAAT	921	8	-
NtBAG5b	TATA	TATAAAAT	1274	8	-
NtBAG5b	Myb	CAACTG	659	6	-
NtBAG5b	Myb	TAACTG	890	6	+
NtBAG5b	STRE	AGGGG	700	5	-
NtBAG5b	STRE	AGGGG	824	5	+
NtBAG5c	AT-rich element	ATAGAAATCAA	1198	10	-	binding site of AT-rich DNA binding protein (ATBP-1)
NtBAG5c	TCA-element	CCATCTTTTT	1217	9	+	cis-acting element involved in salicylic acid responsiveness
NtBAG5c	G-box	CACGAC	1334	6	+	cis-acting regulatory element involved in light responsiveness
NtBAG5c	CGTCA-motif	CGTCA	159	5	-	cis-acting regulatory element involved in the MeJA-responsiveness
NtBAG5c	TGACG-motif	TGACG	159	5	+	cis-acting regulatory element involved in the MeJA-responsiveness
NtBAG5c	GCN4_motif	TGAGTCA	229	7	-	cis-regulatory element involved in endosperm expression
NtBAG5c	GT1-motif	GGTTAA	185	6	-	light responsive element
NtBAG5c	CAG-motif	GAAAGGCAGAC	1254	10	+	part of a light response element
NtBAG5c	DRE core	GCCGAC	1259	6	+
NtBAG5c	MYB-like sequence	TAACCA	1182	6	+
NtBAG5c	CTAG-motif	ACTAGCAGAA	1426	9	+
NtBAG5c	AAGAA-motif	GAAAGAA	290	7	-
NtBAG5c	MYB	TAACCA	1182	6	+
NtBAG5c	MYB	CAACAG	1310	6	+
NtBAG5c	AT~TATA-box	TATATA	643	6	+
NtBAG5c	AT~TATA-box	TATATA	1018	6	-
NtBAG5c	CAAT-box	CAAT	180	4	-
NtBAG5c	CAAT-box	CAAT	239	4	-
NtBAG5c	CAAT-box	CAAT	654	4	-
NtBAG5c	CAAT-box	CAAT	738	4	-
NtBAG5c	CAAT-box	CAAT	828	4	-
NtBAG5c	CAAT-box	CAAT	847	4	+
NtBAG5c	CAAT-box	CAAT	1095	4	+
NtBAG5c	CAAT-box	CAAT	1134	4	+
NtBAG5c	CAAT-box	CAAT	1193	4	+
NtBAG5c	CAAT-box	CAAT	1241	4	+
NtBAG5c	CAAT-box	CAAT	1301	4	-
NtBAG5c	CAAT-box	CAAT	1399	4	+
NtBAG5c	CAAT-box	CAAT	1454	4	-
NtBAG5c	Myb	TAACTG	1040	6	-
NtBAG5c	MYC	CATGTG	146	6	+
NtBAG5c	MYC	CATGTG	673	6	+
NtBAG5c	MYC	CATGTG	776	6	+
NtBAG5c	MYC	CATGTG	861	6	+
NtBAG5c	W box	TTGACC	240	6	+
NtBAG5c	Myb-binding site	CAACAG	1310	6	+
NtBAG5c	Myc	TCTCTTA	702	7	+
NtBAG5c	TCA	TCATCTTCAT	1155	9	-
NtBAG5c	TATA	TATAAAAT	616	8	-
NtBAG5c	ERE	ATTTTAAA	137	8	+
NtBAG5c	ERE	ATTTTAAA	415	8	-
NtBAG5c	ERE	ATTTTAAA	581	8	+
NtBAG5c	ERE	ATTTTAAA	583	8	-
NtBAG5c	as-1	TGACG	159	5	+
NtBAG5d	TGA-element	AACGAC	72	6	+	auxin-responsive element
NtBAG5d	ABRE	ACGTG	1208	5	-	cis-acting element involved in the abscisic acid responsiveness
NtBAG5d	G-Box	CACGTT	1208	6	+	cis-acting regulatory element involved in light responsiveness
NtBAG5d	CGTCA-motif	CGTCA	804	5	+	cis-acting regulatory element involved in the MeJA-responsiveness
NtBAG5d	TGACG-motif	TGACG	804	5	-	cis-acting regulatory element involved in the MeJA-responsiveness
NtBAG5d	P-box	CCTTTTG	783	7	+	gibberellin-responsive element
NtBAG5d	MBS	CAACTG	195	6	+	MYB binding site involved in drought-inducibility
NtBAG5d	MBS	CAACTG	440	6	+	MYB binding site involved in drought-inducibility
NtBAG5d	MBS	CAACTG	711	6	+	MYB binding site involved in drought-inducibility
NtBAG5d	chs-CMA2a	TCACTTGA	1039	8	+	part of a light responsive element
NtBAG5d	TCT-motif	TCTTAC	206	6	-	part of a light responsive element
NtBAG5d	TCT-motif	TCTTAC	364	6	+	part of a light responsive element
NtBAG5d	MYB	CAACAG	1300	6	+
NtBAG5d	CAAT-box	CAAT	138	4	-
NtBAG5d	CAAT-box	CAAT	203	4	-
NtBAG5d	CAAT-box	CAAT	376	4	-
NtBAG5d	CAAT-box	CAAT	406	4	-
NtBAG5d	CAAT-box	CAAT	467	4	+
NtBAG5d	CAAT-box	CAAT	474	4	-
NtBAG5d	CAAT-box	CAAT	507	4	+
NtBAG5d	CAAT-box	CAAT	572	4	+
NtBAG5d	CAAT-box	CAAT	651	4	-
NtBAG5d	CAAT-box	CAAT	669	4	+
NtBAG5d	CAAT-box	CAAT	671	4	-
NtBAG5d	CAAT-box	CAAT	759	4	+
NtBAG5d	CAAT-box	CAAT	792	4	+
NtBAG5d	CAAT-box	CAAT	813	4	-
NtBAG5d	CAAT-box	CAAT	908	4	-
NtBAG5d	CAAT-box	CAAT	1140	4	+
NtBAG5d	CAAT-box	CAAT	1228	4	+
NtBAG5d	CAAT-box	CAAT	1291	4	-
NtBAG5d	CAAT-box	CAAT	1391	4	+
NtBAG5d	AT~TATA-box	TATATAAA	341	8	-
NtBAG5d	AT~TATA-box	TATATA	343	6	+
NtBAG5d	AT~TATA-box	TATATA	518	6	+
NtBAG5d	AT~TATA-box	TATATAAA	932	8	-
NtBAG5d	AT~TATA-box	TATATA	934	6	-
NtBAG5d	AT~TATA-box	TATATA	936	6	-
NtBAG5d	WUN-motif	CAATTACAT	467	9	+
NtBAG5d	WUN-motif	AAATTTCTT	1195	9	+
NtBAG5d	CTAG-motif	ACTAGCAGAA	1417	9	+
NtBAG5d	Myb-binding site	CAACAG	1300	6	+
NtBAG5d	TATA	TATAAAAT	339	8	-
NtBAG5d	TATA	TATAAAAT	930	8	-
NtBAG5d	ERE	ATTTTAAA	1189	8	+
NtBAG5d	ERE	ATTTTAAA	1191	8	-
NtBAG5d	as-1	TGACG	804	5	-
NtBAG5d	Myb	CAACTG	195	6	+
NtBAG5d	Myb	CAACTG	440	6	+
NtBAG5d	Myb	CAACTG	711	6	+
NtBAG5d	MYC	CATTTG	349	6	+
NtBAG5d	MYC	CATTTG	482	6	+
NtBAG5d	MYC	CAATTG	669	6	+
NtBAG5e	LTR	CCGAAA	475	6	-	cis-acting element involved in low-temperature responsiveness
NtBAG5e	TGACG-motif	TGACG	71	5	-	cis-acting regulatory element involved in the MeJA-responsiveness
NtBAG5e	CGTCA-motif	CGTCA	71	5	+	cis-acting regulatory element involved in the MeJA-responsiveness
NtBAG5e	CAT-box	GCCACT	418	6	-	cis-acting regulatory element related to meristem expression
NtBAG5e	GT1-motif	GGTTAA	356	6	-	light responsive element
NtBAG5e	MBS	CAACTG	1297	6	+	MYB binding site involved in drought-inducibility
NtBAG5e	MBSI	TTTTTACGGTTA	357	11	-	MYB binding site involved in flavonoid biosynthetic genes regulation
NtBAG5e	Box 4	ATTAAT	212	6	+	part of a conserved DNA module involved in light responsiveness
NtBAG5e	Box 4	ATTAAT	232	6	+	part of a conserved DNA module involved in light responsiveness
NtBAG5e	GA-motif	ATAGATAA	942	8	-	part of a light responsive element
NtBAG5e	GA-motif	ATAGATAA	1102	8	+	part of a light responsive element
NtBAG5e	as-1	TGACG	71	5	-
NtBAG5e	ERE	ATTTCATA	236	8	+
NtBAG5e	ERE	ATTTTAAA	1208	8	+
NtBAG5e	Myb-binding site	CAACAG	334	6	+
NtBAG5e	MYC	CAATTG	731	6	+
NtBAG5e	MYC	CATTTG	741	6	+
NtBAG5e	MYC	CAATTG	1002	6	-
NtBAG5e	MYC	CAATTG	1046	6	-
NtBAG5e	MYC	CAATTG	1159	6	-
NtBAG5e	Myb	CAACTG	1297	6	+
NtBAG5e	WUN-motif	AAATTACT	75	8	-
NtBAG5e	WUN-motif	AAATTACTA	465	9	+
NtBAG5e	CAAT-box	CAAT	58	4	+
NtBAG5e	CAAT-box	CAAT	150	4	-
NtBAG5e	CAAT-box	CAAT	165	4	+
NtBAG5e	CAAT-box	CAAT	278	4	-
NtBAG5e	CAAT-box	CAAT	525	4	-
NtBAG5e	CAAT-box	CAAT	559	4	-
NtBAG5e	CAAT-box	CAAT	675	4	-
NtBAG5e	CAAT-box	CAAT	731	4	+
NtBAG5e	CAAT-box	CAAT	733	4	-
NtBAG5e	CAAT-box	CAAT	770	4	+
NtBAG5e	CAAT-box	CAAT	873	4	+
NtBAG5e	CAAT-box	CAAT	1002	4	+
NtBAG5e	CAAT-box	CAAT	1004	4	-
NtBAG5e	CAAT-box	CAAT	1046	4	+
NtBAG5e	CAAT-box	CAAT	1048	4	-
NtBAG5e	CAAT-box	CAAT	1094	4	+
NtBAG5e	CAAT-box	CAAT	1127	4	+
NtBAG5e	CAAT-box	CAAT	1159	4	+
NtBAG5e	CAAT-box	CAAT	1167	4	+
NtBAG5e	CAAT-box	CAAT	1237	4	-
NtBAG5e	CAAT-box	CAAT	1288	4	-
NtBAG5e	AT~TATA-box	TATATAAA	841	8	-
NtBAG5e	AT~TATA-box	TATATA	843	6	-
NtBAG5e	AT~TATA-box	TATATA	845	6	-
NtBAG5e	MYB	CAACAG	334	6	+
NtBAG5e	MYB	TAACCA	737	6	+
NtBAG5e	AAGAA-motif	gGTAAAGAAA	937	9	-
NtBAG5e	AAGAA-motif	GAAAGAA	1436	7	-
NtBAG5e	CTAG-motif	ACTAGCAGAA	1415	9	+
NtBAG5e	MYB-like sequence	TAACCA	737	6	+
NtBAG5f	TC-rich repeats	GTTTTCTTAC	659	9	+	cis-acting element involved in defense and stress responsiveness
NtBAG5f	TATC-box	TATCCCA	98	7	+	cis-acting element involved in gibberellin-responsiveness
NtBAG5f	TGACG-motif	TGACG	1131	5	-	cis-acting regulatory element involved in the MeJA-responsiveness
NtBAG5f	CGTCA-motif	CGTCA	1131	5	+	cis-acting regulatory element involved in the MeJA-responsiveness
NtBAG5f	MRE	AACCTAA	292	7	+	MYB binding site involved in light responsiveness
NtBAG5f	TCT-motif	TCTTAC	663	6	+	part of a light responsive element
NtBAG5f	GATA-motif	GATAGGA	520	7	-	part of a light responsive element
NtBAG5f	GA-motif	ATAGATAA	933	8	-	part of a light responsive element
NtBAG5f	AT1-motif	AATTATTTTTTATT	39	13	+	part of a light responsive module
NtBAG5f	as-1	TGACG	1131	5	-
NtBAG5f	ERE	ATTTCATA	9	8	+
NtBAG5f	ERE	ATTTTAAA	209	8	-
NtBAG5f	ERE	ATTTTAAA	237	8	+
NtBAG5f	ERE	ATTTTAAA	239	8	-
NtBAG5f	ERE	ATTTTAAA	1207	8	+
NtBAG5f	Myb-binding site	CAACAG	869	6	-
NtBAG5f	Myb-binding site	CAACAG	1311	6	+
NtBAG5f	TATA	TATAAAAT	434	8	-
NtBAG5f	W box	TTGACC	251	6	-
NtBAG5f	W box	TTGACC	304	6	+
NtBAG5f	MYC	CATTTG	114	6	-
NtBAG5f	MYC	CATTTG	182	6	-
NtBAG5f	MYC	CATTTG	224	6	+
NtBAG5f	MYC	CAATTG	460	6	+
NtBAG5f	MYC	CAATTG	993	6	-
NtBAG5f	MYC	CAATTG	1038	6	-
NtBAG5f	MYC	CAATTG	1158	6	-
NtBAG5f	CAAT-box	CAAT	103	4	+
NtBAG5f	CAAT-box	CAAT	215	4	-
NtBAG5f	CAAT-box	CAAT	460	4	+
NtBAG5f	CAAT-box	CAAT	622	4	+
NtBAG5f	CAAT-box	CAAT	774	4	+
NtBAG5f	CAAT-box	CAAT	781	4	-
NtBAG5f	CAAT-box	CAAT	818	4	+
NtBAG5f	CAAT-box	CAAT	925	4	+
NtBAG5f	CAAT-box	CAAT	975	4	-
NtBAG5f	CAAT-box	CAAT	993	4	+
NtBAG5f	CAAT-box	CAAT	995	4	-
NtBAG5f	CAAT-box	CAAT	1038	4	+
NtBAG5f	CAAT-box	CAAT	1040	4	-
NtBAG5f	CAAT-box	CAAT	1086	4	+
NtBAG5f	CAAT-box	CAAT	1119	4	+
NtBAG5f	CAAT-box	CAAT	1140	4	-
NtBAG5f	CAAT-box	CAAT	1158	4	+
NtBAG5f	CAAT-box	CAAT	1194	4	+
NtBAG5f	CAAT-box	CAAT	1235	4	-
NtBAG5f	CAAT-box	CAAT	1244	4	+
NtBAG5f	CAAT-box	CAAT	1387	4	+
NtBAG5f	AT~TATA-box	TATATA	147	6	+
NtBAG5f	AT~TATA-box	TATATAAA	436	8	-
NtBAG5f	AT~TATA-box	TATATA	438	6	+
NtBAG5f	AT~TATA-box	TATATA	547	6	+
NtBAG5f	AT~TATA-box	TATATAAA	886	8	-
NtBAG5f	AT~TATA-box	TATATA	888	6	-
NtBAG5f	AT~TATA-box	TATATA	890	6	-
NtBAG5f	AT~TATA-box	TATATAAA	1259	8	-
NtBAG5f	AT~TATA-box	TATATA	1261	6	-
NtBAG5f	AT~TATA-box	TATATA	1263	6	-
NtBAG5f	MYB	TAACCA	657	6	-
NtBAG5f	MYB	CAACAG	869	6	-
NtBAG5f	MYB	CAACAG	1311	6	+
NtBAG5f	AAGAA-motif	gGTAAAGAAA	928	9	-
NtBAG5f	CTAG-motif	ACTAGCAGAA	1416	9	+
NtBAG5f	MYB-like sequence	TAACCA	657	6	-
NtBAG6a	LTR	CCGAAA	279	6	-	cis-acting element involved in low-temperature responsiveness
NtBAG6a	TCA-element	CCATCTTTTT	490	9	+	cis-acting element involved in salicylic acid responsiveness
NtBAG6a	TCA-element	CCATCTTTTT	1362	9	+	cis-acting element involved in salicylic acid responsiveness
NtBAG6a	ABRE	ACGTG	115	5	+	cis-acting element involved in the abscisic acid responsiveness
NtBAG6a	A-box	CCGTCC	395	6	-	cis-acting regulatory element
NtBAG6a	ARE	AAACCA	16	6	+	cis-acting regulatory element essential for the anaerobic induction
NtBAG6a	ARE	AAACCA	153	6	+	cis-acting regulatory element essential for the anaerobic induction
NtBAG6a	ARE	AAACCA	328	6	-	cis-acting regulatory element essential for the anaerobic induction
NtBAG6a	ARE	AAACCA	1138	6	-	cis-acting regulatory element essential for the anaerobic induction
NtBAG6a	ARE	AAACCA	1272	6	-	cis-acting regulatory element essential for the anaerobic induction
NtBAG6a	G-box	TACGTG	114	6	+	cis-acting regulatory element involved in light responsiveness
NtBAG6a	O2-site	GATGATGTGG	845	9	+	cis-acting regulatory element involved in zein metabolism regulation
NtBAG6a	CAT-box	GCCACT	573	6	+	cis-acting regulatory element related to meristem expression
NtBAG6a	MBS	CAACTG	252	6	+	MYB binding site involved in drought-inducibility
NtBAG6a	MBS	CAACTG	1291	6	+	MYB binding site involved in drought-inducibility
NtBAG6a	MRE	AACCTAA	1233	7	-	MYB binding site involved in light responsiveness
NtBAG6a	Box 4	ATTAAT	504	6	+	part of a conserved DNA module involved in light responsiveness
NtBAG6a	MYC	CATTTG	271	6	+
NtBAG6a	Myb	CAACTG	252	6	+
NtBAG6a	Myb	TAACTG	287	6	-
NtBAG6a	Myb	TAACTG	536	6	-
NtBAG6a	Myb	CAACTG	1291	6	+
NtBAG6a	STRE	AGGGG	927	5	+
NtBAG6a	Myc	TCTCTTA	831	7	+
NtBAG6a	TCA	TCATCTTCAT	1255	9	-
NtBAG6a	CCGTCC motif	CCGTCC	395	6	-
NtBAG6a	ABRE4	CACGTA	114	6	-
NtBAG6a	AAGAA-motif	GAAAGAA	264	7	+
NtBAG6a	AAGAA-motif	GAAAGAA	409	7	-
NtBAG6a	CCGTCC-box	CCGTCC	395	6	-
NtBAG6a	ABRE3a	TACGTG	114	6	+
NtBAG6a	CAAT-box	CAAT	20	4	+
NtBAG6a	CAAT-box	CAAT	78	4	+
NtBAG6a	CAAT-box	CAAT	99	4	-
NtBAG6a	CAAT-box	CAAT	508	4	-
NtBAG6a	CAAT-box	CAAT	554	4	-
NtBAG6a	CAAT-box	CAAT	655	4	-
NtBAG6a	CAAT-box	CAAT	791	4	-
NtBAG6a	CAAT-box	CAAT	864	4	-
NtBAG6a	CAAT-box	CAAT	882	4	-
NtBAG6a	CAAT-box	CAAT	910	4	+
NtBAG6a	CAAT-box	CAAT	963	4	-
NtBAG6a	CAAT-box	CAAT	1056	4	-
NtBAG6a	CAAT-box	CAAT	1066	4	+
NtBAG6a	CAAT-box	CAAT	1148	4	+
NtBAG6a	CAAT-box	CAAT	1189	4	-
NtBAG6a	CAAT-box	CAAT	1407	4	+
NtBAG6a	AT~TATA-box	TATATA	226	6	+
NtBAG6a	AT~TATA-box	TATATA	228	6	+
NtBAG6a	AT~TATA-box	TATATA	1069	6	-
NtBAG6a	WUN-motif	TTATTACAT	603	9	-
NtBAG6b	TC-rich repeats	GTTTTCTTAC	685	9	-	cis-acting element involved in defense and stress responsiveness
NtBAG6b	TC-rich repeats	GTTTTCTTAC	1291	9	-	cis-acting element involved in defense and stress responsiveness
NtBAG6b	TATC-box	TATCCCA	228	7	+	cis-acting element involved in gibberellin-responsiveness
NtBAG6b	TCA-element	CCATCTTTTT	90	9	+	cis-acting element involved in salicylic acid responsiveness
NtBAG6b	TCA-element	CCATCTTTTT	1021	9	-	cis-acting element involved in salicylic acid responsiveness
NtBAG6b	ABRE	GCAACGTGTC	700	9	+	cis-acting element involved in the abscisic acid responsiveness
NtBAG6b	ARE	AAACCA	692	6	+	cis-acting regulatory element essential for the anaerobic induction
NtBAG6b	ARE	AAACCA	1297	6	+	cis-acting regulatory element essential for the anaerobic induction
NtBAG6b	CGTCA-motif	CGTCA	318	5	+	cis-acting regulatory element involved in the MeJA-responsiveness
NtBAG6b	CGTCA-motif	CGTCA	956	5	-	cis-acting regulatory element involved in the MeJA-responsiveness
NtBAG6b	TGACG-motif	TGACG	318	5	-	cis-acting regulatory element involved in the MeJA-responsiveness
NtBAG6b	TGACG-motif	TGACG	956	5	+	cis-acting regulatory element involved in the MeJA-responsiveness
NtBAG6b	O2-site	GATGATGTGG	624	9	-	cis-acting regulatory element involved in zein metabolism regulation
NtBAG6b	O2-site	GATGATGTGG	819	9	+	cis-acting regulatory element involved in zein metabolism regulation
NtBAG6b	O2-site	GATGATGTGG	992	9	+	cis-acting regulatory element involved in zein metabolism regulation
NtBAG6b	GCN4_motif	TGAGTCA	908	7	-	cis-regulatory element involved in endosperm expression
NtBAG6b	P-box	CCTTTTG	717	7	+	gibberellin-responsive element
NtBAG6b	MBS	CAACTG	24	6	+	MYB binding site involved in drought-inducibility
NtBAG6b	MBS	CAACTG	416	6	-	MYB binding site involved in drought-inducibility
NtBAG6b	I-box	gGATAAGGTG	463	9	-	part of a light responsive element
NtBAG6b	I-box	gGATAAGGTG	818	9	+	part of a light responsive element
NtBAG6b	GATA-motif	AAGGATAAGG	465	9	-	part of a light responsive element
NtBAG6b	TCT-motif	TCTTAC	685	6	-	part of a light responsive element
NtBAG6b	TCT-motif	TCTTAC	1487	6	+	part of a light responsive element
NtBAG6b	ACTCATCCT sequence	ACTCATCCT	252	9	+
NtBAG6b	MYB	CAACCA	867	6	+
NtBAG6b	CAAT-box	CAAT	135	4	+
NtBAG6b	CAAT-box	CAAT	284	4	+
NtBAG6b	CAAT-box	CAAT	314	4	+
NtBAG6b	CAAT-box	CAAT	333	4	-
NtBAG6b	CAAT-box	CAAT	434	4	+
NtBAG6b	CAAT-box	CAAT	506	4	+
NtBAG6b	CAAT-box	CAAT	656	4	+
NtBAG6b	CAAT-box	CAAT	733	4	-
NtBAG6b	CAAT-box	CAAT	850	4	-
NtBAG6b	CAAT-box	CAAT	1047	4	-
NtBAG6b	CAAT-box	CAAT	1124	4	+
NtBAG6b	CAAT-box	CAAT	1227	4	-
NtBAG6b	Myb	CAACTG	24	6	+
NtBAG6b	Myb	CAACTG	416	6	-
NtBAG6b	STRE	AGGGG	1073	5	-
NtBAG6b	STRE	AGGGG	1357	5	-
NtBAG6b	STRE	AGGGG	1380	5	-
NtBAG6b	STRE	AGGGG	1442	5	+
NtBAG6b	MYC	CATTTG	183	6	+
NtBAG6b	MYC	CATTTG	871	6	-
NtBAG6b	MYC	CATTTG	1493	6	-
NtBAG6b	TCA	TCATCTTCAT	955	9	-
NtBAG6b	WRE3	CCACCT	823	6	-
NtBAG6b	as-1	TGACG	318	5	-
NtBAG6b	as-1	TGACG	956	5	+
NtBAG7	TGA-element	AACGAC	67	6	-	auxin-responsive element
NtBAG7	TC-rich repeats	ATTCTCTAAC	838	9	-	cis-acting element involved in defense and stress responsiveness
NtBAG7	TATC-box	TATCCCA	928	7	+	cis-acting element involved in gibberellin-responsiveness
NtBAG7	LTR	CCGAAA	226	6	+	cis-acting element involved in low-temperature responsiveness
NtBAG7	LTR	CCGAAA	674	6	-	cis-acting element involved in low-temperature responsiveness
NtBAG7	TCA-element	CCATCTTTTT	1433	9	+	cis-acting element involved in salicylic acid responsiveness
NtBAG7	ABRE	ACGTG	52	5	-	cis-acting element involved in the abscisic acid responsiveness
NtBAG7	ABRE	ACGTG	209	5	-	cis-acting element involved in the abscisic acid responsiveness
NtBAG7	ABRE	ACGTG	753	5	-	cis-acting element involved in the abscisic acid responsiveness
NtBAG7	ABRE	CACGTG	933	6	-	cis-acting element involved in the abscisic acid responsiveness
NtBAG7	ABRE	ACGTG	934	5	+	cis-acting element involved in the abscisic acid responsiveness
NtBAG7	A-box	CCGTCC	1255	6	+	cis-acting regulatory element
NtBAG7	ARE	AAACCA	346	6	-	cis-acting regulatory element essential for the anaerobic induction
NtBAG7	ARE	AAACCA	1407	6	+	cis-acting regulatory element essential for the anaerobic induction
NtBAG7	G-box	CACGTC	52	6	+	cis-acting regulatory element involved in light responsiveness
NtBAG7	G-box	CACGTC	209	6	+	cis-acting regulatory element involved in light responsiveness
NtBAG7	G-box	CACGTG	933	6	-	cis-acting regulatory element involved in light responsiveness
NtBAG7	G-Box	CACGTT	753	6	+	cis-acting regulatory element involved in light responsiveness
NtBAG7	G-Box	CACGTG	933	6	-	cis-acting regulatory element involved in light responsiveness
NtBAG7	CGTCA-motif	CGTCA	49	5	+	cis-acting regulatory element involved in the MeJA-responsiveness
NtBAG7	CGTCA-motif	CGTCA	132	5	-	cis-acting regulatory element involved in the MeJA-responsiveness
NtBAG7	TGACG-motif	TGACG	49	5	-	cis-acting regulatory element involved in the MeJA-responsiveness
NtBAG7	TGACG-motif	TGACG	132	5	+	cis-acting regulatory element involved in the MeJA-responsiveness
NtBAG7	CAT-box	GCCACT	1134	6	-	cis-acting regulatory element related to meristem expression
NtBAG7	GT1-motif	GGTTAA	655	6	+	light responsive element
NtBAG7	GT1-motif	GGTTAA	1279	6	-	light responsive element
NtBAG7	Sp1	GGGCGG	748	6	-	light responsive element
NtBAG7	MBS	CAACTG	559	6	-	MYB binding site involved in drought-inducibility
NtBAG7	LAMP-element	CTTTATCA	1437	8	+	part of a light responsive element
NtBAG7	GATA-motif	GATAGGA	942	7	-	part of a light responsive element
NtBAG7	TCT-motif	TCTTAC	838	6	-	part of a light responsive element
NtBAG7	TCT-motif	TCTTAC	1351	6	+	part of a light responsive element
NtBAG7	WUN-motif	AAATTTCCT	236	9	-	wound-responsive element
NtBAG7	MYB	CAACAG	187	6	-
NtBAG7	MYB	CAACAG	905	6	+
NtBAG7	MYB	TAACCA	1280	6	+
NtBAG7	AT~TATA-box	TATATA	499	6	+
NtBAG7	CAAT-box	CAAT	19	4	+
NtBAG7	CAAT-box	CAAT	84	4	+
NtBAG7	CAAT-box	CAAT	125	4	+
NtBAG7	CAAT-box	CAAT	319	4	-
NtBAG7	CAAT-box	CAAT	331	4	+
NtBAG7	CAAT-box	CAAT	481	4	+
NtBAG7	CAAT-box	CAAT	544	4	+
NtBAG7	CAAT-box	CAAT	725	4	+
NtBAG7	CAAT-box	CAAT	1004	4	+
NtBAG7	CAAT-box	CAAT	1010	4	+
NtBAG7	CAAT-box	CAAT	1098	4	-
NtBAG7	CAAT-box	CAAT	1107	4	+
NtBAG7	CAAT-box	CAAT	1111	4	+
NtBAG7	CAAT-box	CAAT	1174	4	+
NtBAG7	CAAT-box	CAAT	1284	4	+
NtBAG7	CAAT-box	CAAT	1319	4	-
NtBAG7	CAAT-box	CAAT	1348	4	+
NtBAG7	CCGTCC motif	CCGTCC	1255	6	+
NtBAG7	CCGTCC-box	CCGTCC	1255	6	+
NtBAG7	MYB-like sequence	TAACCA	1280	6	+
NtBAG7	AAGAA-motif	GAAAGAA	228	7	+
NtBAG7	Myc	TCTCTTA	839	7	-
NtBAG7	Myb-binding site	CAACAG	187	6	-
NtBAG7	Myb-binding site	CAACAG	905	6	+
NtBAG7	ERE	ATTTTAAA	597	8	-
NtBAG7	ERE	ATTTTAAA	705	8	-
NtBAG7	as-1	TGACG	49	5	-
NtBAG7	as-1	TGACG	132	5	+
NtBAG7	STRE	AGGGG	361	5	-
NtBAG7	STRE	AGGGG	1356	5	-
NtBAG7	STRE	AGGGG	1396	5	-
NtBAG7	Myb	CAACTG	559	6	-
NtBAG7	MYC	CATGTG	809	6	+
NtBAG7	MYC	CATTTG	1045	6	-
NtBAG7	MYC	CATGTG	1159	6	-

## Sheet: Sheet5
cis-acting element	function annotation
TC-rich repeats	cis-acting element involved in defense and stress responsiveness
ACE	cis-acting element involved in light responsiveness
TCA-element	cis-acting element involved in salicylic acid responsiveness
ABRE	cis-acting element involved in the abscisic acid responsiveness
ARE	cis-acting regulatory element essential for the anaerobic induction
G-box	cis-acting regulatory element involved in light responsiveness
CGTCA-motif	cis-acting regulatory element involved in the MeJA-responsiveness
TGACG-motif	cis-acting regulatory element involved in the MeJA-responsiveness
MBS	MYB binding site involved in drought-inducibility
Box 4	part of a conserved DNA module involved in light responsiveness
ABRE4
DRE core
AAGAA-motif
ABRE3a
CARE
MYB
AT~TATA-box
CAAT-box
MYC
W box
Myb-binding site
TCA
ERE
as-1
GCN4_motif	cis-regulatory element involved in endosperm expression
LAMP-element	part of a light responsive element
GATA-motif	part of a light responsive element
CTAG-motif
AT-rich element	binding site of AT-rich DNA binding protein (ATBP-1)
circadian	cis-acting regulatory element involved in circadian control
P-box	gibberellin-responsive element
MRE	MYB binding site involved in light responsiveness
LS7	part of a light responsive element
TCT-motif	part of a light responsive element
WRE3
WUN-motif
GT1-motif	light responsive element
AE-box	part of a module for light response
MYB-like sequence
LTR	cis-acting element involved in low-temperature responsiveness
CAT-box	cis-acting regulatory element related to meristem expression
ATCT-motif	part of a conserved DNA module involved in light responsiveness
I-box	part of a light responsive element
STRE
DRE1
TGA-element	auxin-responsive element
TATC-box	cis-acting element involved in gibberellin-responsiveness
TATA
AC-I
chs-CMA2a	part of a light responsive element
TCCC-motif	part of a light responsive element
GA-motif	part of a light responsive element
O2-site	cis-acting regulatory element involved in zein metabolism regulation
AT~ABRE
F-box
AP-1
AT-rich sequence	element for maximal elicitor-mediated activation (2copies)
GARE-motif	gibberellin-responsive element
AT1-motif	part of a light responsive module
MBSI	MYB binding site involved in flavonoid biosynthetic genes regulation
CAG-motif	part of a light response element
A-box	cis-acting regulatory element
CCGTCC motif
CCGTCC-box
ACTCATCCT sequence
Sp1	light responsive element
WUN-motif	wound-responsive element

## Sheet: Sheet3
	TC-rich repeats	ACE	TCA-element	ABRE	ARE	G-box	CGTCA-motif	TGACG-motif	MBS	Box 4	ABRE4	DRE core	AAGAA-motif	ABRE3a	CARE	MYB	AT~TATA-box	CAAT-box	MYC	W box	Myb-binding site	TCA	ERE	as-1	GCN4_motif	LAMP-element	GATA-motif	CTAG-motif	AT-rich element	circadian	P-box	MRE	LS7	TCT-motif	WRE3	WUN-motif	GT1-motif	AE-box	MYB-like sequence	LTR	CAT-box	ATCT-motif	I-box	STRE	DRE1	TGA-element	TATC-box	TATA	AC-I
NtBAG1a	1	1	1	1	2	2	1	1	1	1	1	1	3	1	1	6	1	19	2	7	1	1	2	1	0	0	0	0	0	0	0	0	0	0	0	0	0	0	0	0	0	0	0	0	0	0	0	0	0
NtBAG1b	0	0	1	2	1	3	1	1	1	1	2	0	2	2	0	2	1	11	3	0	0	0	2	1	1	1	1	1	0	0	0	0	0	0	0	0	0	0	0	0	0	0	0	0	0	0	0	0	0
NtBAG1c	1	0	0	3	0	4	2	2	1	2	1	0	1	1	0	1	1	19	2	0	0	0	1	2	0	0	0	0	1	1	1	1	1	1	1	2	0	0	0	0	0	0	0	0	0	0	0	0	0
NtBAG1d	1	1	0	3	1	3	2	2	1	1	0	0	2	0	0	2	2	15	1	2	0	0	0	2	0	0	0	0	1	0	1	1	0	0	0	2	1	1	1	0	0	0	0	0	0	0	0	0	0
NtBAG1e	0	0	0	0	0	2	2	2	0	0	0	0	0	0	0	3	2	16	1	0	0	0	0	2	1	0	2	0	0	1	1	0	0	0	1	0	0	0	2	1	1	1	1	9	1	0	0	0	0
NtBAG3a	0	0	0	2	0	3	2	2	2	2	1	1	2	1	0	5	8	11	2	1	0	0	3	2	0	0	0	0	0	0	0	0	0	1	0	0	1	0	1	0	0	1	1	1	0	1	1	1	1
NtBAG3b	0	0	0	4	0	3	2	2	0	2	1	0	0	1	0	4	2	21	9	1	0	0	0	2	0	0	0	0	1	0	1	0	0	1	0	1	0	0	2	0	0	0	0	4	0	0	0	0	0
NtBAG4a	0	0	0	2	1	3	0	0	0	0	1	0	1	1	0	3	2	15	5	0	0	0	2	0	0	0	2	0	0	0	0	0	0	0	0	1	0	0	0	0	0	0	0	4	0	0	0	0	0
NtBAG4b	0	0	0	5	1	6	1	1	2	0	2	0	0	2	0	4	7	7	1	0	0	1	1	1	0	0	1	0	0	0	1	0	0	0	0	2	0	0	1	1	1	0	0	1	0	1	2	0	0
NtBAG4c	0	0	0	5	0	6	0	0	0	0	1	2	3	1	0	3	7	18	2	1	1	0	0	0	0	0	1	0	0	0	0	0	0	0	0	0	0	0	1	0	1	0	1	1	0	0	0	1	0
NtBAG5a	1	1	0	2	0	2	0	0	0	3	1	0	0	1	0	3	7	14	1	0	0	0	2	0	0	0	0	0	0	0	0	0	0	1	0	1	3	0	1	2	0	0	0	1	0	0	0	2	0
NtBAG5b	1	2	1	0	0	0	1	1	1	1	0	0	1	0	0	4	8	8	0	0	1	0	0	1	0	0	0	0	0	0	0	0	0	0	0	0	2	0	1	0	0	0	0	2	0	0	0	2	0
NtBAG5c	0	0	1	0	0	1	1	1	0	0	0	1	1	0	0	3	2	13	5	1	1	1	4	1	1	0	0	1	1	0	0	0	0	0	0	0	1	0	1	0	0	0	0	0	0	0	0	1	0
NtBAG5d	0	0	0	1	0	1	1	1	3	0	0	0	0	0	0	4	6	19	3	0	1	0	2	1	0	0	0	1	0	0	1	0	0	2	0	2	0	0	0	0	0	0	0	0	0	1	0	2	0
NtBAG5e	0	0	0	0	0	0	1	1	1	2	0	0	2	0	0	3	3	21	5	0	1	0	2	1	0	0	0	1	0	0	0	0	0	0	0	2	1	0	1	1	1	0	0	0	0	0	0	0	0
NtBAG5f	1	0	0	0	0	0	1	1	0	0	0	0	1	0	0	3	10	21	7	2	2	0	5	1	0	0	1	1	0	0	0	1	0	1	0	0	0	0	1	0	0	0	0	0	0	0	1	1	0
NtBAG6a	0	0	2	1	5	1	0	0	2	1	1	0	2	1	0	4	3	16	2	0	0	1	0	0	0	0	0	0	0	0	0	1	0	0	0	1	0	0	0	1	1	0	0	1	0	0	0	0	0
NtBAG6b	2	0	2	1	2	0	2	2	2	0	0	0	0	0	0	3	0	12	3	0	0	1	0	2	1	0	1	0	0	0	1	0	0	2	1	0	0	0	0	0	0	0	2	4	0	0	1	0	0
NtBAG7	1	0	1	5	2	5	2	2	1	0	0	0	1	0	0	4	1	17	4	0	2	0	2	2	0	1	1	0	0	0	0	0	0	2	0	1	2	0	1	2	1	0	0	3	0	1	1	0	0
[truncated: 17 more columns]

## Sheet: 作图
	abscisic acid	auxin	gibberellin	gibberellin	gibberellin	MeJA	MeJA	salicylic acid	light	light	light	light	light	light	light	light	light	light	light	light	light	light	light	light	light	MYB binding site light	low-temperature	MYB binding site drought-inducibility	defense and stress	related to meristem expression	zein metabolism regulation	circadian control	endosperm	foranaerobic
	ABRE	TGA	TATC-box	P-box	GARE	CGTCA	TGACG	TCA	AE-box	AT1	CAG	ACE	LAMP	GATA	LS7	TCT	I-box	chs-CMA2a	TCCC	GA	G-box	Box 4	GT1	ATCT	Sp1	MRE	LTR	MBS	TC-rich repeats	CAT-box	O2-site	circadian	GCN4_motif	ARE	ABRE4	AAGAA	ABRE3a	MYB	MYC	W box	Myb-binding site	TCA	ERE	as-1	WUN	MYB-like sequence	STRE
NtBAG1a	1	0	0	0	0	1	1	1	0	0	0	1	0	0	0	0	0	0	0	0	2	1	0	0	0	0	0	1	1	0	0	0	0	2	1	3	1	6	2	7	1	1	2	1	0	0	0
NtBAG1b	2	0	0	0	0	1	1	1	0	0	0	0	1	1	0	0	0	0	0	0	3	1	0	0	0	0	0	1	0	0	0	0	1	1	2	2	2	2	3	0	0	0	2	1	0	0	0
NtBAG1c	3	0	0	1	0	2	2	0	0	0	0	0	0	0	1	1	0	0	0	0	4	2	0	0	0	1	0	1	1	0	0	1	0	0	1	1	1	1	2	0	0	0	1	2	2	0	0
NtBAG1d	3	0	0	1	0	2	2	0	1	0	0	1	0	0	0	0	0	0	0	0	3	1	1	0	0	1	0	1	1	0	0	0	0	1	0	2	0	2	1	2	0	0	0	2	2	1	0
NtBAG1e	0	0	0	1	0	2	2	0	0	0	0	0	0	2	0	0	1	0	0	0	2	0	0	1	0	0	1	0	0	1	0	1	1	0	0	0	0	3	1	0	0	0	0	2	0	2	9
NtBAG3a	2	1	1	0	0	2	2	0	0	0	0	0	0	0	0	1	1	0	0	0	3	2	1	1	0	0	0	2	0	0	0	0	0	0	1	2	1	5	2	1	0	0	3	2	0	1	1
NtBAG3b	4	0	0	1	0	2	2	0	0	0	0	0	0	0	0	1	0	0	0	0	3	2	0	0	0	0	0	0	0	0	0	0	0	0	1	0	1	4	9	1	0	0	0	2	1	2	4
NtBAG4a	2	0	0	0	0	0	0	0	0	0	0	0	0	2	0	0	0	1	1	1	3	0	0	0	0	0	0	0	0	0	0	0	0	1	1	1	1	3	5	0	0	0	2	0	1	0	4
NtBAG4b	5	1	2	1	0	1	1	0	0	0	0	0	0	1	0	0	0	0	0	1	6	0	0	0	0	0	1	2	0	1	1	0	0	1	2	0	2	4	1	0	0	1	1	1	2	1	1
NtBAG4c	5	0	0	0	1	0	0	0	0	0	0	0	0	1	0	0	1	0	0	0	6	0	0	0	0	0	0	0	0	1	0	0	0	0	1	3	1	3	2	1	1	0	0	0	0	1	1
NtBAG5a	2	0	0	0	0	0	0	0	0	1	0	1	0	0	0	1	0	0	0	2	2	3	3	0	0	0	2	0	1	0	0	0	0	0	1	0	1	3	1	0	0	0	2	0	1	1	1
NtBAG5b	0	0	0	0	1	1	1	1	0	0	0	2	0	0	0	0	0	0	0	0	0	1	2	0	0	0	0	1	1	0	0	0	0	0	0	1	0	4	0	0	1	0	0	1	0	1	2
NtBAG5c	0	0	0	0	0	1	1	1	0	0	1	0	0	0	0	0	0	0	0	0	1	0	1	0	0	0	0	0	0	0	0	0	1	0	0	1	0	3	5	1	1	1	4	1	0	1	0
NtBAG5d	1	1	0	1	0	1	1	0	0	0	0	0	0	0	0	2	0	1	0	0	1	0	0	0	0	0	0	3	0	0	0	0	0	0	0	0	0	4	3	0	1	0	2	1	2	0	0
NtBAG5e	0	0	0	0	0	1	1	0	0	0	0	0	0	0	0	0	0	0	0	2	0	2	1	0	0	0	1	1	0	1	0	0	0	0	0	2	0	3	5	0	1	0	2	1	2	1	0
NtBAG5f	0	0	1	0	0	1	1	0	0	1	0	0	0	1	0	1	0	0	0	1	0	0	0	0	0	1	0	0	1	0	0	0	0	0	0	1	0	3	7	2	2	0	5	1	0	1	0
NtBAG6a	1	0	0	0	0	0	0	2	0	0	0	0	0	0	0	0	0	0	0	0	1	1	0	0	0	1	1	2	0	1	1	0	0	5	1	2	1	4	2	0	0	1	0	0	1	0	1
NtBAG6b	1	0	1	1	0	2	2	2	0	0	0	0	0	1	0	2	2	0	0	0	0	0	0	0	0	0	0	2	2	0	3	0	1	2	0	0	0	3	3	0	0	1	0	2	0	0	4
NtBAG7	5	1	1	0	0	2	2	1	0	0	0	0	1	1	0	2	0	0	0	0	5	0	2	0	1	0	2	1	1	1	0	0	0	2	0	1	0	4	4	0	2	0	2	2	1	1	3

## Sheet: Sheet6
		NtBAG1a	NtBAG1b	NtBAG1c	NtBAG1d	NtBAG1e	NtBAG3a	NtBAG3b	NtBAG4a	NtBAG4b	NtBAG4c	NtBAG5a	NtBAG5b	NtBAG5c	NtBAG5d	NtBAG5e	NtBAG5f	NtBAG6a	NtBAG6b	NtBAG7
abscisic acid	ABRE	1	2	3	3	0	2	4	2	5	5	2	0	0	1	0	0	1	1	5
auxin	TGA-element	0	0	0	0	0	1	0	0	1	0	0	0	0	1	0	0	0	0	1
circadian control	circadian	0	0	1	0	1	0	0	0	0	0	0	0	0	0	0	0	0	0	0
defense and stress	TC-rich repeats	1	0	1	1	0	0	0	0	0	0	1	1	0	0	0	1	0	2	1
endosperm	GCN4_motif	0	1	0	0	1	0	0	0	0	0	0	0	1	0	0	0	0	1	0
foranaerobic	ARE	2	1	0	1	0	0	0	1	1	0	0	0	0	0	0	0	5	2	2
gibberellin	TATC-box	0	0	0	0	0	1	0	0	2	0	0	0	0	0	0	1	0	1	1
gibberellin	P-box	0	0	1	1	1	0	1	0	1	0	0	0	0	1	0	0	0	1	0
gibberellin	GARE	0	0	0	0	0	0	0	0	0	1	0	1	0	0	0	0	0	0	0
light	AE-box	0	0	0	1	0	0	0	0	0	0	0	0	0	0	0	0	0	0	0
light	AT1	0	0	0	0	0	0	0	0	0	0	1	0	0	0	0	1	0	0	0
light	CAG	0	0	0	0	0	0	0	0	0	0	0	0	1	0	0	0	0	0	0
light	ACE	1	0	0	1	0	0	0	0	0	0	1	2	0	0	0	0	0	0	0
light	LAMP-element	0	1	0	0	0	0	0	0	0	0	0	0	0	0	0	0	0	0	1
light	GATA	0	1	0	0	2	0	0	2	1	1	0	0	0	0	0	1	0	1	1
light	LS7	0	0	1	0	0	0	0	0	0	0	0	0	0	0	0	0	0	0	0
light	TCT	0	0	1	0	0	1	1	0	0	0	1	0	0	2	0	1	0	2	2
light	I-box	0	0	0	0	1	1	0	0	0	1	0	0	0	0	0	0	0	2	0
light	chs-CMA2a	0	0	0	0	0	0	0	1	0	0	0	0	0	1	0	0	0	0	0
light	TCCC	0	0	0	0	0	0	0	1	0	0	0	0	0	0	0	0	0	0	0
light	GA	0	0	0	0	0	0	0	1	1	0	2	0	0	0	2	1	0	0	0
light	G-box	2	3	4	3	2	3	3	3	6	6	2	0	1	1	0	0	1	0	5
light	Box 4	1	1	2	1	0	2	2	0	0	0	3	1	0	0	2	0	1	0	0
light	GT1	0	0	0	1	0	1	0	0	0	0	3	2	1	0	1	0	0	0	2
light	ATCT	0	0	0	0	1	1	0	0	0	0	0	0	0	0	0	0	0	0	0
light	Sp1	0	0	0	0	0	0	0	0	0	0	0	0	0	0	0	0	0	0	1
low-temperature	LTR	0	0	0	0	1	0	0	0	1	0	2	0	0	0	1	0	1	0	2
MeJA	CGTCA	1	1	2	2	2	2	2	0	1	0	0	1	1	1	1	1	0	2	2
MeJA	TGACG	1	1	2	2	2	2	2	0	1	0	0	1	1	1	1	1	0	2	2
MYB binding site drought-inducibility	MBS	1	1	1	1	0	2	0	0	2	0	0	1	0	3	1	0	2	2	1
MYB binding site light	MRE	0	0	1	1	0	0	0	0	0	0	0	0	0	0	0	1	1	0	0
related to meristem expression	CAT-box	0	0	0	0	1	0	0	0	1	1	0	0	0	0	1	0	1	0	1
salicylic acid	TCA-element	1	1	0	0	0	0	0	0	0	0	0	1	1	0	0	0	2	2	1
zein metabolism regulation	O2-site	0	0	0	0	0	0	0	0	1	0	0	0	0	0	0	0	1	3	0
	ABRE4	1	2	1	0	0	1	1	1	2	1	1	0	0	0	0	0	1	0	0
	DRE core	1	0	0	0	0	1	0	0	0	2	0	0	1	0	0	0	0	0	0
	AAGAA	3	2	1	2	0	2	0	1	0	3	0	1	1	0	2	1	2	0	1
	ABRE3a	1	2	1	0	0	1	1	1	2	1	1	0	0	0	0	0	1	0	0
	CARE	1	0	0	0	0	0	0	0	0	0	0	0	0	0	0	0	0	0	0
	MYB	6	2	1	2	3	5	4	3	4	3	3	4	3	4	3	3	4	3	4
	AT~TATA-box	1	1	1	2	2	8	2	2	7	7	7	8	2	6	3	10	3	0	1
	CAAT-box	19	11	19	15	16	11	21	15	7	18	14	8	13	19	21	21	16	12	17
	MYC	2	3	2	1	1	2	9	5	1	2	1	0	5	3	5	7	2	3	4
	W box	7	0	0	2	0	1	1	0	0	1	0	0	1	0	0	2	0	0	0
	Myb-binding site	1	0	0	0	0	0	0	0	0	1	0	1	1	1	1	2	0	0	2
	TCA	1	0	0	0	0	0	0	0	1	0	0	0	1	0	0	0	1	1	0
	ERE	2	2	1	0	0	3	0	2	1	0	2	0	4	2	2	5	0	0	2
	as-1	1	1	2	2	2	2	2	0	1	0	0	1	1	1	1	1	0	2	2
	CTAG	0	1	0	0	0	0	0	0	0	0	0	0	1	1	1	1	0	0	0
	WRE3	0	0	1	0	1	0	0	0	0	0	0	0	0	0	0	0	0	1	0
	WUN	0	0	2	2	0	0	1	1	2	0	1	0	0	2	2	0	1	0	1
	MYB-like sequence	0	0	0	1	2	1	2	0	1	1	1	1	1	0	1	1	0	0	1
	STRE	0	0	0	0	9	1	4	4	1	1	1	2	0	0	0	0	1	4	3
	DRE1	0	0	0	0	1	0	0	0	0	0	0	0	0	0	0	0	0	0	0
	AT~ABRE	0	0	0	0	0	0	0	0	1	0	0	0	0	0	0	0	0	0	0
	F-box	0	0	0	0	0	0	0	0	1	0	0	0	0	0	0	0	0	0	0
